# Supplementary material for: meso-4,5-Diphenyl­imidazolidin-2-one
Source: Acta Crystallogr Sect E Struct Rep Online. 2009 Nov 14;65(Pt 12):o3087. doi: 10.1107/S1600536809046133 (PMC2971968; doi:10.1107/S1600536809046133)
Supplement: Supplementary file 2 [file e-65-o3087-Isup2.hkl]

# 
# h,k,l, Fc-squared, Fo-squared, sigma(Fo-squared) and status flag 
# 
data_I
_shelx_title ' k08176 in P-1' 
_shelx_refln_list_code          4 
_shelx_F_calc_maximum       85.43 
_exptl_crystal_F_000       252.00 
_reflns_d_resolution_high  0.7707 
 
loop_ 
 _symmetry_equiv_pos_as_xyz 
 'x, y, z' 
 '-x, -y, -z' 
 
_cell_length_a     6.3539 
_cell_length_b     8.6159 
_cell_length_c    11.3211 
_cell_angle_alpha  86.147 
_cell_angle_beta   76.094 
_cell_angle_gamma  82.718 
 
_shelx_F_squared_multiplier     1.000 
 
loop_ 
 _refln_index_h 
 _refln_index_k 
 _refln_index_l 
 _refln_F_squared_calc 
 _refln_F_squared_meas 
 _refln_F_squared_sigma 
 _refln_observed_status 
   1   0   0     1331.11     1224.39     29.33 o 
   2   0   0       85.31       84.13      2.46 o 
   3   0   0        8.44        8.60      0.93 o 
   4   0   0       23.49       22.34      1.98 o 
   5   0   0        3.72        3.72      1.28 o 
   6   0   0       10.38        7.51      2.28 o 
   7   0   0        1.83        3.16      2.05 o 
  -7   1   0       21.90       18.13      5.43 o 
  -6   1   0       92.28       94.16      7.38 o 
  -5   1   0      408.88      438.64     10.75 o 
  -4   1   0      189.84      207.45      5.38 o 
  -3   1   0      153.21      176.82      5.07 o 
  -2   1   0       25.15       20.07      1.12 o 
  -1   1   0      965.76      891.83     18.42 o 
   1   1   0       16.48       12.46      0.47 o 
   2   1   0       69.49       68.27      1.86 o 
   3   1   0      323.18      344.18      8.39 o 
   4   1   0      154.36      159.01      5.13 o 
   5   1   0        0.91       -1.11      1.17 o 
   6   1   0       32.59       27.73      6.27 o 
   7   1   0       18.81       26.75      8.46 o 
  -7   2   0        6.74        5.58      2.66 o 
  -6   2   0        5.69        2.99      2.81 o 
  -5   2   0       12.67        7.45      1.50 o 
  -4   2   0        0.03       -0.22      0.85 o 
  -3   2   0        2.29        3.93      1.18 o 
  -2   2   0      664.17      700.66     18.62 o 
  -1   2   0        1.59        2.40      0.51 o 
   0   2   0      297.59      256.85      4.57 o 
   1   2   0      141.16      128.97      2.34 o 
   2   2   0     1042.44      983.12     18.70 o 
   3   2   0       93.83       99.38      2.81 o 
   4   2   0      141.40      151.81      5.32 o 
   5   2   0        1.64        1.18      0.86 o 
   6   2   0        0.56       -0.07      1.61 o 
   7   2   0        1.14        4.04      2.58 o 
  -7   3   0       13.47       14.60      3.16 o 
  -6   3   0        8.01        6.34      3.71 o 
  -5   3   0      127.15      126.04      9.47 o 
  -4   3   0        9.89        7.20      1.28 o 
  -3   3   0       19.13       18.22      1.68 o 
  -2   3   0       63.00       63.88      2.47 o 
  -1   3   0       54.92       48.04      1.93 o 
   0   3   0     1148.58     1101.97     17.59 o 
   1   3   0       14.47       16.24      1.81 o 
   2   3   0       93.05       77.51      1.79 o 
   3   3   0        2.05        2.30      0.52 o 
   4   3   0       59.27       55.89      2.50 o 
   5   3   0       46.12       46.91      2.23 o 
   6   3   0       10.72        8.90      1.87 o 
   7   3   0       60.26       62.53      9.56 o 
  -7   4   0        9.73        2.13      4.26 o 
  -6   4   0        1.10       -3.20      3.55 o 
  -5   4   0       40.95       33.70      3.52 o 
  -4   4   0       15.25       15.08      1.94 o 
  -3   4   0        1.87        1.27      1.55 o 
  -2   4   0       32.85       36.55      2.12 o 
  -1   4   0       48.33       48.30      2.04 o 
   0   4   0      150.48      161.00      3.22 o 
   1   4   0      602.43      645.18     10.96 o 
   2   4   0       38.75       39.43      1.23 o 
   3   4   0       38.14       31.51      1.09 o 
   4   4   0      182.42      182.99      4.08 o 
   5   4   0        0.01       -0.06      0.77 o 
   6   4   0       15.30        8.46      2.33 o 
   7   4   0        0.76        4.06      2.21 o 
  -6   5   0        2.60        0.18      4.12 o 
  -5   5   0       75.89       66.25      7.35 o 
  -4   5   0      257.20      277.48     15.37 o 
  -3   5   0        1.99        0.26      1.27 o 
  -2   5   0      157.80      166.83      5.29 o 
  -1   5   0      208.35      202.74      4.90 o 
   0   5   0       52.06       54.49      2.10 o 
   1   5   0        8.39        6.71      0.60 o 
   2   5   0      267.22      288.34      7.20 o 
   3   5   0       36.87       34.73      1.46 o 
   4   5   0        0.04        0.17      0.45 o 
   5   5   0      121.39      122.58      3.54 o 
   6   5   0        0.25       -0.34      1.28 o 
   7   5   0       18.09       22.05      5.97 o 
  -6   6   0       10.57       18.37      5.94 o 
  -5   6   0       47.55       37.98      6.85 o 
  -4   6   0      168.79      203.48     12.40 o 
  -3   6   0        5.44        3.30      2.80 o 
  -2   6   0      108.72      120.97      3.77 o 
  -1   6   0      109.58      105.87      3.43 o 
   0   6   0       19.78       18.59      2.22 o 
   1   6   0       13.26       11.85      0.84 o 
   2   6   0      160.14      173.34      3.87 o 
   3   6   0      324.18      360.45      8.78 o 
   4   6   0       14.67       15.67      0.97 o 
   5   6   0        0.01        0.24      0.64 o 
   6   6   0       12.56        8.97      2.33 o 
   7   6   0        0.94       -2.36      4.52 o 
  -5   7   0       34.52       43.03      7.83 o 
  -4   7   0       34.52       46.26      7.28 o 
  -3   7   0        0.18       -0.73      2.91 o 
  -2   7   0        5.26        4.22      0.93 o 
  -1   7   0        4.51        2.95      1.39 o 
   0   7   0        0.04        0.93      1.01 o 
   1   7   0       93.56       91.20      3.26 o 
   2   7   0       25.58       29.41      1.46 o 
   3   7   0        1.83        1.72      0.71 o 
   4   7   0       33.51       33.62      1.92 o 
   5   7   0       65.73       70.78      5.99 o 
   6   7   0        5.80        6.34      4.52 o 
  -4   8   0        7.74       17.56      6.41 o 
  -3   8   0        0.00       -3.47      3.47 o 
  -2   8   0        2.79        6.75      3.47 o 
  -1   8   0        2.10        0.38      1.67 o 
   0   8   0        0.18        0.45      1.38 o 
   1   8   0       32.91       29.11      1.86 o 
   2   8   0       37.25       34.39      2.07 o 
   3   8   0       11.77       11.16      2.20 o 
   4   8   0        2.48        3.30      1.27 o 
   5   8   0       10.76        7.42      5.00 o 
   6   8   0        2.14        0.00      3.97 o 
  -3   9   0       40.40       40.55      8.49 o 
  -2   9   0        0.52        0.55      3.31 o 
  -1   9   0       27.71       20.30      5.31 o 
   0   9   0        4.39       -0.73      2.53 o 
   1   9   0        8.68        5.57      4.24 o 
   2   9   0        2.31        1.23      1.68 o 
   3   9   0       17.63       23.69      2.39 o 
   4   9   0        0.20       -0.77      1.37 o 
   5   9   0        2.45        3.97      4.94 o 
  -2  10   0        1.06       -2.21      3.70 o 
  -1  10   0       14.56        1.29      5.88 o 
   0  10   0       79.32       88.69      9.68 o 
   1  10   0       29.65       28.02      6.08 o 
   2  10   0       27.16       17.35      2.66 o 
   3  10   0       17.64       27.80      3.75 o 
   4  10   0       10.83       11.88      4.20 o 
   0  11   0        3.45       15.27      6.73 o 
   1  11   0       58.56       77.78      8.69 o 
  -1 -11   1        5.28        2.70      5.20 o 
   0 -11   1       31.32       47.63      6.89 o 
  -4 -10   1       16.01       31.34      7.26 o 
  -3 -10   1       10.19       11.59      3.70 o 
  -2 -10   1        2.82        3.57      2.86 o 
  -1 -10   1        0.78       -0.71      2.70 o 
   0 -10   1       15.34       15.56      4.34 o 
   1 -10   1        6.06        7.49      6.02 o 
   2 -10   1       42.66       47.51      7.94 o 
  -5  -9   1        1.48        2.52      4.15 o 
  -4  -9   1       10.40       12.90      2.27 o 
  -3  -9   1        2.61        4.57      1.57 o 
  -2  -9   1       12.99       17.35      2.46 o 
  -1  -9   1        2.79        3.91      3.16 o 
   0  -9   1        0.05       -0.03      1.45 o 
   1  -9   1       11.94       13.48      4.20 o 
   2  -9   1       17.14       18.16      4.78 o 
   3  -9   1       21.05       18.60      5.54 o 
   4  -9   1        0.74        2.21      4.62 o 
  -6  -8   1        2.07        1.10      4.73 o 
  -4  -8   1       14.28       13.92      2.43 o 
  -3  -8   1        5.83        4.02      1.26 o 
  -2  -8   1       12.33       11.33      1.44 o 
  -1  -8   1       22.60       24.04      1.68 o 
   0  -8   1       17.22       14.14      2.26 o 
   1  -8   1       18.09       21.91      2.75 o 
   2  -8   1        1.39       -2.74      4.02 o 
   3  -8   1        0.02        4.21      4.94 o 
   4  -8   1        2.33        1.29      5.50 o 
  -6  -7   1       29.37       25.35      6.20 o 
  -5  -7   1      114.22      125.52      7.25 o 
  -4  -7   1       17.36       19.36      4.17 o 
  -3  -7   1       20.97       22.46      1.68 o 
  -2  -7   1        0.64        0.93      0.49 o 
  -1  -7   1        1.55        0.59      0.66 o 
   0  -7   1       10.30        9.39      1.30 o 
   1  -7   1      169.81      183.94      6.66 o 
   2  -7   1      203.88      229.59      9.78 o 
   3  -7   1       12.45       11.27      3.45 o 
   4  -7   1       18.50       14.55      4.18 o 
   5  -7   1       28.66       28.59      6.20 o 
  -6  -6   1        0.21        3.73      2.28 o 
  -5  -6   1       22.22       17.50      1.83 o 
  -4  -6   1      580.41      643.31     14.78 o 
  -3  -6   1      395.17      426.82     11.49 o 
  -2  -6   1       40.58       35.43      1.68 o 
  -1  -6   1       16.05       12.95      0.89 o 
   0  -6   1       46.65       52.77      2.57 o 
   1  -6   1        5.02        2.48      1.14 o 
   2  -6   1       21.53       16.57      2.08 o 
   3  -6   1       24.72       22.52      4.25 o 
   4  -6   1      129.34      149.30      6.17 o 
   5  -6   1        0.25       -5.42      5.42 o 
   6  -6   1       10.19        1.81      4.89 o 
  -7  -5   1        0.00       -0.36      5.99 o 
  -6  -5   1        3.24       -1.10      1.75 o 
  -5  -5   1       13.62       10.87      0.92 o 
  -4  -5   1       35.24       33.56      1.62 o 
  -3  -5   1       24.52       21.85      1.38 o 
  -2  -5   1      120.09      119.05      3.33 o 
  -1  -5   1      492.93      510.11      8.92 o 
   0  -5   1       28.34       24.97      1.48 o 
   1  -5   1       10.23        9.71      1.23 o 
   2  -5   1       29.38       26.46      1.62 o 
   3  -5   1        4.88        7.13      1.42 o 
   4  -5   1        6.02        3.56      2.02 o 
   5  -5   1       49.55       49.77      3.84 o 
   6  -5   1        7.23       -1.97      3.58 o 
  -7  -4   1        0.00       -3.28      3.28 o 
  -6  -4   1       14.86       11.58      3.24 o 
  -5  -4   1       15.40       16.27      1.26 o 
  -4  -4   1       20.60       16.17      1.63 o 
  -3  -4   1       58.58       56.43      1.60 o 
  -2  -4   1      329.47      329.44      5.65 o 
  -1  -4   1       19.65       16.49      0.72 o 
   0  -4   1      124.29      117.98      2.84 o 
   1  -4   1        5.91        5.85      0.91 o 
   2  -4   1      182.37      179.69      5.48 o 
   3  -4   1       89.60      104.57      4.36 o 
   4  -4   1        1.35        5.58      1.29 o 
   5  -4   1      213.20      219.64     10.05 o 
   6  -4   1        0.02       -0.03      5.23 o 
   7  -4   1        0.41       -4.10      4.10 o 
  -7  -3   1        0.37        1.62      2.56 o 
  -6  -3   1        2.75        5.02      2.76 o 
  -5  -3   1        0.60       -0.59      1.02 o 
  -4  -3   1       18.48       16.52      1.11 o 
  -3  -3   1      175.27      205.32      4.70 o 
  -2  -3   1       26.03       24.39      0.81 o 
  -1  -3   1      981.15     1001.06     21.65 o 
   0  -3   1        4.96        5.83      0.49 o 
   1  -3   1       32.82       30.36      0.95 o 
   2  -3   1      268.76      294.46      7.29 o 
   3  -3   1        3.03        2.88      2.02 o 
   4  -3   1        2.12        1.16      1.15 o 
   5  -3   1       54.96       49.77      3.23 o 
   6  -3   1       11.76       11.90      2.81 o 
   7  -3   1        1.86        0.29      3.19 o 
  -7  -2   1        0.16        0.41      2.11 o 
  -6  -2   1       62.66       56.84      5.23 o 
  -5  -2   1        0.58        0.75      1.03 o 
  -4  -2   1       36.82       39.00      1.65 o 
  -3  -2   1      244.82      263.63      5.97 o 
  -2  -2   1       34.84       35.24      1.09 o 
  -1  -2   1      702.76      660.47     12.41 o 
   0  -2   1     4871.99     4817.06     92.99 o 
   1  -2   1        8.51        5.61      0.87 o 
   2  -2   1      148.72      142.47      4.88 o 
   3  -2   1      466.55      511.48     12.25 o 
   4  -2   1       11.08        8.46      1.44 o 
   5  -2   1        9.85        7.22      1.78 o 
   6  -2   1        0.01        0.44      1.49 o 
   7  -2   1        5.75        7.46      2.48 o 
  -7  -1   1       17.42       12.71      3.83 o 
  -6  -1   1       15.44       14.63      2.97 o 
  -5  -1   1        0.02        0.52      1.34 o 
  -4  -1   1       22.40       22.66      1.37 o 
  -3  -1   1      120.05      127.09      3.37 o 
  -2  -1   1      305.28      307.13      6.33 o 
  -1  -1   1      148.50      137.69      2.95 o 
   0  -1   1      109.43       96.90      2.36 o 
   1  -1   1      772.77      724.70     12.98 o 
   2  -1   1       20.87       19.37      1.12 o 
   3  -1   1      761.80      860.99     18.46 o 
   4  -1   1      123.18      126.25      4.12 o 
   5  -1   1      297.39      316.85      8.46 o 
   6  -1   1       17.40        9.59      1.96 o 
   7  -1   1        6.06        2.86      1.99 o 
  -7   0   1        0.12        7.31      4.54 o 
  -6   0   1        1.39        0.87      2.44 o 
  -5   0   1        7.52        6.61      1.33 o 
  -4   0   1      241.24      265.62      6.52 o 
  -3   0   1      242.03      256.28      5.88 o 
  -2   0   1      410.80      400.20      9.19 o 
  -1   0   1     1775.26     1643.31     27.54 o 
   1   0   1      365.26      323.23      5.05 o 
   2   0   1       54.38       53.84      2.25 o 
   3   0   1      300.17      317.69      7.42 o 
   4   0   1       25.92       36.23      1.98 o 
   5   0   1      202.24      222.51      7.49 o 
   6   0   1      301.38      320.51     22.17 o 
   7   0   1        0.02        1.72      4.53 o 
   8   0   1        0.16        4.07      3.89 o 
  -7   1   1        2.27       -1.40      3.31 o 
  -6   1   1       49.26       45.66      5.43 o 
  -5   1   1       32.13       26.46      2.11 o 
  -4   1   1       19.26       15.15      1.33 o 
  -3   1   1       79.72       77.24      3.82 o 
  -2   1   1      185.69      198.76      4.84 o 
  -1   1   1        3.55        1.51      0.36 o 
   0   1   1      458.47      410.87      7.58 o 
   1   1   1     6859.86     6541.88    155.65 o 
   2   1   1       26.03       21.51      1.49 o 
   3   1   1      177.92      193.71      4.48 o 
   4   1   1        8.88        7.44      1.28 o 
   5   1   1        4.77        2.82      0.99 o 
   6   1   1       11.49        7.28      1.37 o 
   7   1   1       53.07       55.80      6.15 o 
   8   1   1        1.19        0.52      3.53 o 
  -7   2   1        0.45        1.40      3.68 o 
  -6   2   1       19.11       18.76      4.21 o 
  -5   2   1       40.25       37.10      2.55 o 
  -4   2   1        9.35        7.66      1.39 o 
  -3   2   1      602.88      698.62     22.40 o 
  -2   2   1      144.51      149.86      4.84 o 
  -1   2   1      120.26      117.48      3.27 o 
   0   2   1      537.57      500.82      9.50 o 
   1   2   1     3144.82     2900.89     48.72 o 
   2   2   1       52.24       47.81      1.42 o 
   3   2   1       54.91       52.27      1.91 o 
   4   2   1      104.09       97.79      2.58 o 
   5   2   1       46.05       50.77      2.17 o 
   6   2   1        0.93        1.59      1.35 o 
   7   2   1        1.08        0.00      1.73 o 
   8   2   1       12.92        9.43      5.17 o 
  -7   3   1       52.95       74.92      9.51 o 
  -6   3   1        0.07        0.00      2.99 o 
  -5   3   1      123.43      117.16      6.46 o 
  -4   3   1      100.39       95.34      4.72 o 
  -3   3   1        9.08        9.35      1.35 o 
  -2   3   1       70.88       81.72      2.74 o 
  -1   3   1      479.78      494.08      9.91 o 
   0   3   1       77.21       74.08      2.04 o 
   1   3   1     2459.70     2334.51     36.90 o 
   2   3   1        0.60        0.21      0.29 o 
   3   3   1        0.09        0.09      0.36 o 
   4   3   1        0.65        1.39      0.87 o 
   5   3   1       11.89        9.17      1.25 o 
   6   3   1       40.61       34.82      2.54 o 
   7   3   1        1.54        0.66      1.64 o 
   8   3   1        6.12        5.34      4.81 o 
  -6   4   1        3.20        3.00      4.25 o 
  -5   4   1        0.60       -1.07      2.29 o 
  -4   4   1      585.34      619.12     16.87 o 
  -3   4   1       88.60       89.11      5.44 o 
  -2   4   1      119.77      131.90      4.31 o 
  -1   4   1        4.35        4.44      0.82 o 
   0   4   1       38.38       45.17      1.42 o 
   1   4   1     1606.44     1625.41     27.22 o 
   2   4   1      120.53      125.40      3.41 o 
   3   4   1       11.65       11.14      1.37 o 
   4   4   1      133.12      130.66      4.60 o 
   5   4   1        6.99        5.79      0.87 o 
   6   4   1       51.35       44.65      2.89 o 
   7   4   1        0.34       -0.26      1.69 o 
  -6   5   1        2.16        0.89      4.08 o 
  -5   5   1       24.49       26.50      5.52 o 
  -4   5   1       43.31       40.71      4.81 o 
  -3   5   1       28.79       27.80      2.44 o 
  -2   5   1       36.90       38.43      2.27 o 
  -1   5   1      107.75      111.13      3.60 o 
   0   5   1        5.65        5.67      0.66 o 
   1   5   1       10.33       15.15      1.13 o 
   2   5   1       10.78       10.53      0.73 o 
   3   5   1       84.95       80.35      3.31 o 
   4   5   1       18.70       19.42      1.73 o 
   5   5   1      257.78      283.81      9.49 o 
   6   5   1       15.05       13.73      2.28 o 
   7   5   1        9.03        7.72      4.67 o 
  -6   6   1        3.62        0.18      4.31 o 
  -5   6   1        1.14        2.50      3.76 o 
  -4   6   1        1.38       -3.05      3.05 o 
  -3   6   1       59.11       62.32      6.30 o 
  -2   6   1      311.09      341.12      9.93 o 
  -1   6   1      546.13      581.12     11.00 o 
   0   6   1       22.08       19.89      2.03 o 
   1   6   1      108.12      101.07      4.33 o 
   2   6   1      159.46      183.50      6.69 o 
   3   6   1       91.88       94.43      5.23 o 
   4   6   1        1.10        0.57      0.80 o 
   5   6   1       36.22       35.26      3.57 o 
   6   6   1        0.00        1.17      2.22 o 
   7   6   1        3.67        3.05      4.84 o 
  -5   7   1        0.90        3.07      5.96 o 
  -4   7   1       27.81       18.97      5.97 o 
  -3   7   1       46.10       47.34      6.35 o 
  -2   7   1       48.46       52.05      2.91 o 
  -1   7   1        4.34        0.95      0.91 o 
   0   7   1       41.85       39.65      2.08 o 
   1   7   1        0.26        0.04      0.66 o 
   2   7   1        0.18       -0.31      0.57 o 
   3   7   1       35.81       47.73      1.98 o 
   4   7   1        1.28        1.00      0.83 o 
   5   7   1        3.14        3.53      1.37 o 
   6   7   1       18.77       20.57      3.72 o 
  -3   8   1       28.14       20.05      4.57 o 
  -2   8   1        1.38       -2.92      2.92 o 
  -1   8   1       51.31       50.43      9.01 o 
   0   8   1      152.56      162.96      5.86 o 
   1   8   1       78.50       75.34      3.62 o 
   2   8   1       31.74       28.60      1.85 o 
   3   8   1       10.74        9.80      0.96 o 
   4   8   1       33.90       32.56      2.39 o 
   5   8   1        3.43       -0.19      2.91 o 
   6   8   1        0.39        7.86      4.83 o 
  -3   9   1       40.32       44.15      8.12 o 
  -2   9   1        3.77        5.70      4.04 o 
  -1   9   1       16.07       14.29      3.66 o 
   0   9   1        0.20        1.45      2.55 o 
   1   9   1        8.59        9.28      2.13 o 
   2   9   1        3.93        1.52      1.12 o 
   3   9   1        1.81        0.44      1.61 o 
   4   9   1       21.84       18.42      3.29 o 
   5   9   1        2.00       -1.94      2.15 o 
  -2  10   1        3.05        1.29      4.07 o 
  -1  10   1       11.49       16.00      4.42 o 
   0  10   1       14.38        9.48      4.20 o 
   1  10   1        0.47        2.80      2.04 o 
   2  10   1        0.11       -0.81      1.63 o 
   3  10   1        6.76        0.36      2.45 o 
   4  10   1       21.73       18.18      4.55 o 
   0  11   1        1.89       -4.94      4.94 o 
   1  11   1       10.26       -2.53      3.24 o 
  -3 -10   2        0.91        8.83      3.89 o 
  -1 -10   2        0.08        2.15      2.87 o 
   0 -10   2        0.30        1.44      3.60 o 
   1 -10   2       50.69       77.18      9.50 o 
   2 -10   2       63.90       63.14      9.76 o 
  -4  -9   2       17.35       18.96      3.54 o 
  -3  -9   2        0.27        0.77      1.87 o 
  -2  -9   2       10.19       11.06      1.62 o 
  -1  -9   2       38.44       33.45      3.29 o 
   0  -9   2        4.85        5.21      2.04 o 
   1  -9   2       12.63        2.91      3.63 o 
   2  -9   2       40.10       28.00      6.23 o 
   3  -9   2        2.59        3.13      6.07 o 
  -5  -8   2        0.23        0.37      4.02 o 
  -4  -8   2      187.78      209.11     10.96 o 
  -3  -8   2       11.53       11.56      2.45 o 
  -2  -8   2      125.42      133.74      7.44 o 
  -1  -8   2        5.14        3.08      0.80 o 
   0  -8   2        1.35       -0.75      0.79 o 
   1  -8   2        2.45        2.07      1.86 o 
   2  -8   2       81.14       93.51      8.98 o 
   3  -8   2        5.27        7.31      3.84 o 
   4  -8   2       55.60       66.99      9.38 o 
  -6  -7   2        2.54       -1.28      4.21 o 
  -5  -7   2       25.72       27.16      5.87 o 
  -4  -7   2       11.67       13.50      2.04 o 
  -3  -7   2       34.84       36.91      2.51 o 
  -2  -7   2       38.10       37.35      1.83 o 
  -1  -7   2        4.48        4.32      0.68 o 
   0  -7   2        9.98       10.59      1.19 o 
   1  -7   2       21.77       23.18      4.26 o 
   2  -7   2      441.21      516.31     18.70 o 
   3  -7   2       12.64       13.32      2.16 o 
   4  -7   2       16.98       12.93      3.83 o 
   5  -7   2       21.42       18.24      5.67 o 
  -6  -6   2       54.76       72.28     13.07 o 
  -5  -6   2       14.88       16.71      2.50 o 
  -4  -6   2        0.95        0.08      1.08 o 
  -3  -6   2       20.40       24.42      3.51 o 
  -2  -6   2       54.48       57.39      2.26 o 
  -1  -6   2        0.24        0.62      0.50 o 
   0  -6   2        0.58        0.15      0.82 o 
   1  -6   2      180.23      184.03      8.80 o 
   2  -6   2      250.35      271.69      8.24 o 
   3  -6   2      144.84      154.16      7.21 o 
   4  -6   2       16.11       19.26      5.94 o 
   5  -6   2        6.19        7.60      4.16 o 
   6  -6   2       14.65       15.24      7.07 o 
  -6  -5   2        8.95       11.54      4.34 o 
  -5  -5   2        1.78        2.32      1.17 o 
  -4  -5   2       70.05       70.11      3.22 o 
  -3  -5   2       54.66       52.96      2.36 o 
  -2  -5   2       75.37       78.02      2.42 o 
  -1  -5   2      135.92      129.30      3.03 o 
   0  -5   2      273.44      288.11      7.12 o 
   1  -5   2       56.11       54.91      2.69 o 
   2  -5   2       79.21       82.77      3.67 o 
   3  -5   2       28.73       28.84      1.96 o 
   4  -5   2        6.87        4.94      0.94 o 
   5  -5   2       23.20       15.72      1.81 o 
   6  -5   2        6.64        3.42      4.13 o 
  -7  -4   2        0.25        0.52      3.15 o 
  -6  -4   2       51.31       57.24      5.46 o 
  -5  -4   2       31.70       29.29      1.76 o 
  -4  -4   2        0.06       -0.18      0.74 o 
  -3  -4   2       20.70       16.77      1.28 o 
  -2  -4   2       13.40       10.86      0.96 o 
  -1  -4   2       61.95       71.23      1.83 o 
   0  -4   2      138.11      146.52      3.83 o 
   1  -4   2       26.74       25.70      1.70 o 
   2  -4   2       22.68       26.43      1.77 o 
   3  -4   2        3.52        2.80      0.58 o 
   4  -4   2       14.65       10.40      1.41 o 
   5  -4   2        1.58        1.26      1.02 o 
   6  -4   2        0.02       -2.33      2.33 o 
   7  -4   2        1.96        0.53      4.29 o 
  -7  -3   2        0.53        5.52      4.49 o 
  -6  -3   2        1.81        6.18      2.74 o 
  -5  -3   2       42.96       36.95      2.31 o 
  -4  -3   2        5.74        3.94      0.73 o 
  -3  -3   2        4.46        4.01      0.65 o 
  -2  -3   2       55.14       51.07      2.31 o 
  -1  -3   2        9.43        7.63      1.24 o 
   0  -3   2      161.74      165.06      4.08 o 
   1  -3   2      521.37      526.54     12.28 o 
   2  -3   2      178.20      198.59      5.10 o 
   3  -3   2        1.48        1.79      0.46 o 
   4  -3   2       16.15       11.85      1.16 o 
   5  -3   2        2.99        4.28      1.25 o 
   6  -3   2        0.77       -0.15      1.70 o 
   7  -3   2       33.03       30.80      8.53 o 
  -7  -2   2        2.50        2.76      2.94 o 
  -6  -2   2      100.80      100.12      6.59 o 
  -5  -2   2        1.69        2.15      1.07 o 
  -4  -2   2        4.53        4.52      1.00 o 
  -3  -2   2       51.98       58.77      2.32 o 
  -2  -2   2      770.53      792.33     16.96 o 
  -1  -2   2      214.92      204.23      4.13 o 
   0  -2   2     5017.07     4901.45    143.68 o 
   1  -2   2      536.57      123.89    182.33 o 
   2  -2   2       75.86       76.31      2.09 o 
   3  -2   2      369.72      413.66      8.71 o 
   4  -2   2        4.20        2.80      1.01 o 
   5  -2   2        0.00       -0.89      0.89 o 
   6  -2   2       57.50       52.43      6.44 o 
   7  -2   2        2.26       -3.36      3.89 o 
  -7  -1   2        4.98        7.80      3.81 o 
  -5  -1   2      126.41      120.82      4.38 o 
  -4  -1   2        1.56       -0.09      0.84 o 
  -3  -1   2      394.68      449.74      9.24 o 
  -2  -1   2       16.92       13.64      0.92 o 
  -1  -1   2      566.96      560.65     10.16 o 
   0  -1   2      237.40      218.55      6.39 o 
   1  -1   2      646.07      589.47     12.58 o 
   2  -1   2      376.87      372.09      9.24 o 
   3  -1   2      279.02      285.32      7.64 o 
   4  -1   2        0.14        0.80      0.79 o 
   5  -1   2       95.80       97.94      3.93 o 
   6  -1   2       78.49       68.34      3.78 o 
   7  -1   2        5.79        4.39      2.48 o 
   8  -1   2        0.00        0.56      2.51 o 
  -7   0   2        0.17        1.39      4.50 o 
  -6   0   2       80.83       87.45      8.03 o 
  -5   0   2       55.39       51.84      3.34 o 
  -4   0   2      133.82      133.55      4.01 o 
  -3   0   2       48.39       46.58      2.56 o 
  -2   0   2        0.48        1.00      0.42 o 
  -1   0   2       26.32       24.01      1.02 o 
   0   0   2       67.05       58.59      1.46 o 
   1   0   2     2619.26     2471.77     48.71 o 
   2   0   2       12.44        8.57      0.47 o 
   3   0   2       14.21       11.81      0.73 o 
   4   0   2      509.32      559.70     13.20 o 
   5   0   2       93.45      101.38      3.35 o 
   6   0   2       50.39       48.92      6.85 o 
   7   0   2        3.84        1.44      2.29 o 
   8   0   2        7.29        7.49      3.21 o 
  -7   1   2        1.97       -3.13      3.31 o 
  -6   1   2        3.24        1.74      2.79 o 
  -5   1   2      437.60      487.63     11.83 o 
  -4   1   2       88.35       87.65      3.64 o 
  -3   1   2       65.52       68.37      3.22 o 
  -2   1   2       39.40       34.44      1.43 o 
  -1   1   2        3.09        3.06      0.46 o 
   0   1   2      305.88      269.55      5.17 o 
   1   1   2        0.24        0.18      0.12 o 
   2   1   2       42.94       41.35      1.00 o 
   3   1   2       91.48       91.51      2.44 o 
   4   1   2      162.02      172.34      5.45 o 
   5   1   2       19.61       18.02      1.72 o 
   6   1   2       11.24        8.18      2.66 o 
   7   1   2       18.75       18.97      4.16 o 
   8   1   2        2.84        5.13      3.89 o 
  -7   2   2        0.08        2.61      3.66 o 
  -6   2   2        0.24       -1.05      2.79 o 
  -5   2   2        3.82        5.20      1.76 o 
  -4   2   2       23.96       21.57      4.18 o 
  -3   2   2      251.79      268.54      7.14 o 
  -2   2   2      188.60      188.90      4.58 o 
  -1   2   2      153.45      145.40      3.44 o 
   0   2   2      262.45      237.29      4.82 o 
   1   2   2     1030.49      945.29     18.79 o 
   2   2   2       46.97       35.58      1.52 o 
   3   2   2      234.81      254.03      4.72 o 
   4   2   2       48.47       37.77      1.40 o 
   5   2   2        1.31        1.62      0.71 o 
   6   2   2        1.18       -0.02      1.21 o 
   7   2   2        6.51        2.33      2.06 o 
   8   2   2        0.82        2.66      4.08 o 
  -7   3   2       15.54        9.62      5.42 o 
  -6   3   2        8.90        5.96      4.04 o 
  -5   3   2        2.10        8.44      3.52 o 
  -4   3   2       24.85       21.23      2.78 o 
  -3   3   2       48.75       43.32      2.37 o 
  -2   3   2      424.70      485.78     10.07 o 
  -1   3   2      333.19      331.74      6.73 o 
   0   3   2       44.08       42.32      1.33 o 
   1   3   2      144.90      133.67      2.76 o 
   2   3   2      160.36      132.02     12.95 o 
   3   3   2       55.92       63.68      3.10 o 
   4   3   2      107.22      100.58      4.37 o 
   5   3   2      285.90      291.36      6.20 o 
   6   3   2        0.45       -0.01      1.00 o 
   7   3   2        0.31        1.11      2.14 o 
   8   3   2        1.44       -3.37      4.44 o 
  -6   4   2       11.73        6.17      4.41 o 
  -5   4   2       56.79       47.28      6.72 o 
  -4   4   2      173.40      183.63     10.89 o 
  -3   4   2        6.08        4.53      1.58 o 
  -2   4   2      278.83      295.10      7.54 o 
  -1   4   2        0.01       -0.42      0.65 o 
   0   4   2      107.25      110.43      2.88 o 
   1   4   2        9.78        8.09      0.99 o 
   2   4   2     1710.50     1794.24     29.45 o 
   3   4   2        1.78        1.46      0.48 o 
   4   4   2       65.26       70.96      2.75 o 
   5   4   2        1.01        1.27      0.62 o 
   6   4   2        2.98        3.14      0.84 o 
   7   4   2        3.39       -3.21      3.39 o 
  -6   5   2        3.69        4.42      4.25 o 
  -5   5   2        6.55        4.25      3.89 o 
  -4   5   2       74.97       74.11      6.77 o 
  -3   5   2      144.55      146.81      6.17 o 
  -2   5   2       19.11       19.93      1.62 o 
  -1   5   2       55.28       59.25      2.93 o 
   0   5   2        6.01        6.61      1.19 o 
   1   5   2       82.77       78.82      2.13 o 
   2   5   2      548.63      579.90      9.29 o 
   3   5   2      256.14      274.91      6.49 o 
   4   5   2      139.32      152.05      6.46 o 
   5   5   2      110.41      112.84      4.34 o 
   6   5   2        0.16        0.06      0.94 o 
   7   5   2       14.20        7.65      4.63 o 
  -5   6   2        0.82       -1.42      3.92 o 
  -4   6   2       22.38       17.29      4.28 o 
  -3   6   2      115.26      112.44      7.94 o 
  -2   6   2      230.33      247.11      6.96 o 
  -1   6   2      173.71      187.40      5.10 o 
   0   6   2        4.87        4.16      0.78 o 
   1   6   2        0.09        0.63      0.78 o 
   2   6   2       89.39       90.22      2.69 o 
   3   6   2       94.78       91.36      4.34 o 
   4   6   2      376.14      413.06     12.81 o 
   5   6   2        4.57        3.28      1.38 o 
   6   6   2       46.18       44.17      3.29 o 
   7   6   2        0.53        0.18      4.26 o 
  -5   7   2        2.91       11.69      5.39 o 
  -4   7   2        9.70        1.26      3.96 o 
  -3   7   2       57.39       51.61      6.15 o 
  -2   7   2       84.18       81.57      6.90 o 
  -1   7   2       86.22       89.35      3.08 o 
   0   7   2       34.29       31.69      3.79 o 
   1   7   2       14.43       12.17      1.10 o 
   2   7   2       60.31       67.86      3.87 o 
   3   7   2        1.44        0.44      0.69 o 
   4   7   2        6.13        5.06      1.28 o 
   5   7   2        3.73        1.06      1.16 o 
   6   7   2        1.62        3.05      5.50 o 
  -4   8   2       25.40       22.86      6.36 o 
  -3   8   2       12.58        9.07      3.99 o 
  -2   8   2       15.78       23.97      5.10 o 
  -1   8   2       20.22       16.49      2.18 o 
   0   8   2        7.36        7.05      1.24 o 
   1   8   2        1.02        0.22      0.77 o 
   2   8   2       33.19       34.33      1.94 o 
   3   8   2        0.04        0.47      0.69 o 
   4   8   2       55.83       56.67      3.70 o 
   5   8   2        6.86        5.11      2.42 o 
   6   8   2       61.18       79.05     16.89 o 
  -3   9   2       18.60       11.37      4.76 o 
  -2   9   2        4.88        6.60      4.41 o 
  -1   9   2        2.72       -2.94      2.94 o 
   0   9   2        2.45        2.63      1.92 o 
   1   9   2      162.40      174.37      8.96 o 
   2   9   2       23.21       19.16      1.84 o 
   3   9   2        7.31        5.51      2.28 o 
   4   9   2       23.65       35.55      5.78 o 
   5   9   2        7.30        7.44      2.97 o 
  -2  10   2       74.59       56.78      8.56 o 
  -1  10   2       18.55       22.30      6.09 o 
   0  10   2      101.62      130.07     11.28 o 
   1  10   2        3.85        4.48      1.69 o 
   2  10   2       20.94       22.72      3.19 o 
   3  10   2        6.49        6.83      3.33 o 
   4  10   2       17.86       14.32      4.20 o 
   0  11   2        1.96       -1.10      3.49 o 
  -3 -10   3       16.27       19.09      3.24 o 
  -2 -10   3       12.14        6.76      3.92 o 
  -1 -10   3        9.57        9.14      3.94 o 
   0 -10   3        2.21       -1.61      3.78 o 
   1 -10   3       66.48       83.07     10.92 o 
   2 -10   3        2.03        8.39      4.75 o 
  -4  -9   3       17.02       17.41      4.62 o 
  -3  -9   3        4.28        3.57      2.00 o 
  -2  -9   3        0.31       -0.91      3.12 o 
  -1  -9   3       15.16       12.51      4.12 o 
   0  -9   3        3.90        4.67      3.05 o 
   1  -9   3        9.01        4.16      3.26 o 
   2  -9   3        2.26        8.57      5.83 o 
   3  -9   3        2.18        2.02      5.86 o 
  -5  -8   3        7.28        6.42      4.60 o 
  -4  -8   3       26.97       23.04      3.42 o 
  -3  -8   3        4.57        7.62      2.05 o 
  -2  -8   3        0.01        2.13      1.72 o 
  -1  -8   3        0.25       -0.98      1.32 o 
   0  -8   3       59.81       48.86      5.93 o 
   1  -8   3        0.08       -0.19      2.03 o 
   2  -8   3       39.69       35.80      5.64 o 
   3  -8   3       51.61       40.18      6.22 o 
   4  -8   3       56.12       83.95      9.58 o 
  -6  -7   3        4.20       -0.37      4.60 o 
  -5  -7   3        5.90        5.84      4.82 o 
  -4  -7   3        0.17        0.02      4.47 o 
  -3  -7   3       26.22       30.81      2.51 o 
  -2  -7   3       12.17       14.52      1.76 o 
  -1  -7   3      448.68      483.57     15.18 o 
   0  -7   3        0.45       -0.23      0.91 o 
   1  -7   3       64.80       70.31      6.40 o 
   2  -7   3       21.64       18.96      1.70 o 
   3  -7   3      181.61      199.04     10.29 o 
   4  -7   3        0.99        0.90      3.45 o 
   5  -7   3       26.24       22.64      5.67 o 
  -6  -6   3       23.63       22.84      4.08 o 
  -5  -6   3        0.01        0.00      1.68 o 
  -4  -6   3       17.89       21.79      2.62 o 
  -3  -6   3      295.16      334.83     18.43 o 
  -2  -6   3       68.81       68.04      3.12 o 
  -1  -6   3      103.36      108.88      3.25 o 
   0  -6   3       13.82       11.14      1.21 o 
   1  -6   3       39.31       32.52      2.91 o 
   2  -6   3        8.99        8.73      1.09 o 
   3  -6   3      184.36      212.24      6.88 o 
   4  -6   3       13.61       16.24      3.84 o 
   5  -6   3       57.74       58.73      7.62 o 
   6  -6   3        1.14        9.09      4.18 o 
  -6  -5   3       11.77       10.07      3.54 o 
  -5  -5   3        3.91        2.49      2.32 o 
  -4  -5   3        3.30        4.06      1.62 o 
  -3  -5   3        8.83        7.64      1.28 o 
  -2  -5   3        1.51        1.44      0.75 o 
  -1  -5   3      179.99      202.32      5.74 o 
   0  -5   3        0.09        0.07      0.55 o 
   1  -5   3       84.17       37.22     26.98 o 
   2  -5   3       16.05       12.17      1.01 o 
   3  -5   3       62.84       64.56      2.68 o 
   4  -5   3       69.41       67.67      4.43 o 
   5  -5   3       28.07       28.66      3.82 o 
   6  -5   3        2.08        3.60      4.15 o 
  -7  -4   3        2.81        3.42      3.42 o 
  -6  -4   3      137.62      163.67     10.07 o 
  -5  -4   3        6.46        4.95      0.90 o 
  -4  -4   3       22.52       21.53      2.36 o 
  -3  -4   3       55.43       54.40      2.71 o 
  -2  -4   3      205.27      201.27      5.31 o 
  -1  -4   3       67.67       69.23      1.91 o 
   0  -4   3        7.50        7.29      1.24 o 
   1  -4   3      221.27      219.41      5.78 o 
   2  -4   3       10.60       11.64      2.28 o 
   3  -4   3       52.37       47.19      2.31 o 
   4  -4   3       78.81       85.72      4.51 o 
   5  -4   3       11.48       10.29      1.57 o 
   6  -4   3       16.48       12.35      4.29 o 
   7  -4   3        4.58        2.34      5.57 o 
  -7  -3   3        0.07       -1.19      2.91 o 
  -6  -3   3        0.43        0.00      3.74 o 
  -5  -3   3       30.58       30.28      2.25 o 
  -4  -3   3       17.34       14.40      1.48 o 
  -3  -3   3       56.94       52.17      1.80 o 
  -2  -3   3      141.79      138.46      4.28 o 
  -1  -3   3       22.34       22.36      1.72 o 
   0  -3   3      333.39      339.44     10.75 o 
   1  -3   3      575.15      582.95     23.25 o 
   2  -3   3      125.55      139.53      4.07 o 
   3  -3   3      347.62      388.28      9.70 o 
   4  -3   3       91.64       93.23      2.90 o 
   5  -3   3        3.06        1.39      1.07 o 
   6  -3   3        0.58       -0.77      2.57 o 
   7  -3   3        0.97        1.42      3.57 o 
  -7  -2   3        2.44        1.55      3.44 o 
  -6  -2   3        0.02       -3.44      3.44 o 
  -5  -2   3       56.04       62.78      2.91 o 
  -4  -2   3        6.44        5.38      1.48 o 
  -3  -2   3       30.43       28.61      1.41 o 
  -2  -2   3      164.35      172.35      4.20 o 
  -1  -2   3      432.43      447.94     10.99 o 
   0  -2   3     1129.74     1107.06     28.21 o 
   1  -2   3        8.67        8.41      0.63 o 
   2  -2   3        5.35        5.87      0.87 o 
   3  -2   3       38.22       36.35      2.40 o 
   4  -2   3       20.92       23.95      1.40 o 
   5  -2   3       21.87       20.69      1.58 o 
   6  -2   3        9.39        5.09      1.73 o 
   7  -2   3       36.86       49.14     13.62 o 
  -7  -1   3       21.11       20.36      5.18 o 
  -6  -1   3        1.76       -2.60      2.60 o 
  -5  -1   3       51.63       45.90      4.02 o 
  -4  -1   3        0.05       -0.78      0.78 o 
  -3  -1   3       39.72       43.68      2.03 o 
  -2  -1   3      188.70      190.02      4.14 o 
  -1  -1   3      575.92      591.02     10.87 o 
   0  -1   3     1397.13     1358.07     37.09 o 
   1  -1   3     4091.10     3969.54    114.39 o 
   2  -1   3      575.11      581.73     10.26 o 
   3  -1   3       15.05       12.89      1.39 o 
   4  -1   3       22.59       25.62      2.17 o 
   5  -1   3       62.78       62.89      2.73 o 
   6  -1   3      101.89      108.94      9.59 o 
   7  -1   3        6.21        2.48      1.95 o 
   8  -1   3        1.58        0.56      6.91 o 
  -7   0   3        1.50        2.94      3.97 o 
  -6   0   3        0.04        3.13      2.78 o 
  -5   0   3      235.56      258.66      7.69 o 
  -4   0   3        0.00        0.36      1.42 o 
  -3   0   3        9.47        8.95      1.13 o 
  -2   0   3      173.18      170.32      4.00 o 
  -1   0   3       43.76       40.86      1.28 o 
   0   0   3     7297.64     7614.11    143.81 o 
   1   0   3      577.47      530.51     14.43 o 
   2   0   3      400.67      406.36      9.30 o 
   3   0   3       42.79       35.79      1.25 o 
   4   0   3       11.25       10.16      0.88 o 
   5   0   3       32.79       34.45      1.87 o 
   6   0   3        0.99        1.05      1.15 o 
   7   0   3        8.71        7.83      2.54 o 
   8   0   3       12.32       18.84      7.35 o 
  -7   1   3       13.55       14.56      5.04 o 
  -6   1   3       20.40       20.37      4.70 o 
  -5   1   3       17.82       14.35      2.64 o 
  -4   1   3       25.97       24.65      2.11 o 
  -3   1   3      156.37      154.42      3.87 o 
  -2   1   3       47.23       48.55      3.35 o 
  -1   1   3        0.02        0.12      0.47 o 
   0   1   3      565.20      512.17      9.85 o 
   1   1   3     2017.28     1935.63     49.76 o 
   2   1   3      344.94      320.93      6.32 o 
   3   1   3       75.58       74.80      2.39 o 
   4   1   3        9.18        6.55      0.83 o 
   5   1   3        8.09        8.89      1.01 o 
   6   1   3       14.81       13.50      2.06 o 
   7   1   3        7.02        7.81      5.02 o 
   8   1   3       14.32       13.38      6.72 o 
  -7   2   3       16.31       19.99      5.75 o 
  -5   2   3       44.37       47.38      5.46 o 
  -4   2   3      574.62      637.72     17.27 o 
  -3   2   3       34.23       33.31      1.88 o 
  -2   2   3      119.09      139.09      3.61 o 
  -1   2   3      149.83      148.25      3.62 o 
   0   2   3      418.26      396.25     10.44 o 
   1   2   3      168.94      157.68      3.42 o 
   2   2   3      923.84      935.87     21.37 o 
   3   2   3      225.28      241.18      8.33 o 
   4   2   3      167.89      172.98      3.79 o 
   5   2   3        8.72       10.08      1.48 o 
   6   2   3       22.90       20.25      3.99 o 
   7   2   3        2.34        1.88      2.47 o 
   8   2   3       16.84       12.19      4.76 o 
  -6   3   3       21.23       28.33      5.96 o 
  -5   3   3       23.92       19.67      4.39 o 
  -4   3   3       95.45       98.26      5.53 o 
  -3   3   3      125.04      129.02      3.88 o 
  -2   3   3      147.41      168.85      5.11 o 
  -1   3   3      414.22      444.53     10.14 o 
   0   3   3       17.43       16.27      1.19 o 
   1   3   3       94.34       96.97      2.28 o 
   2   3   3       94.64       93.25      5.47 o 
   3   3   3        6.04        4.32      1.02 o 
   4   3   3       14.78       12.42      1.33 o 
   5   3   3      418.12      459.39     17.31 o 
   6   3   3        7.77        5.48      1.51 o 
   7   3   3       78.99       93.02     21.07 o 
   8   3   3        0.00        1.58      4.41 o 
  -6   4   3        9.22       11.57      4.04 o 
  -5   4   3       17.52        6.68      3.34 o 
  -4   4   3       28.06       22.75      4.41 o 
  -3   4   3        5.66        3.62      1.37 o 
  -2   4   3       68.23       69.41      4.02 o 
  -1   4   3       25.66       29.98      1.58 o 
   0   4   3      417.25      437.91     15.89 o 
   1   4   3      515.63      556.48      9.45 o 
   2   4   3       37.25       29.37      1.04 o 
   3   4   3       18.35       12.38      1.55 o 
   4   4   3       28.64       22.66      1.77 o 
   5   4   3       96.33      102.85      7.68 o 
   6   4   3       41.79       44.04      2.16 o 
   7   4   3        7.41        7.60      3.89 o 
   8   4   3       27.53       20.46      5.62 o 
  -6   5   3        0.51       -4.23      4.58 o 
  -5   5   3       13.51       10.24      4.76 o 
  -4   5   3      136.72      127.20     10.15 o 
  -3   5   3       18.53       21.64      2.94 o 
  -2   5   3       52.21       51.08      2.44 o 
  -1   5   3       39.04       37.89      2.06 o 
   0   5   3        6.78        5.20      0.85 o 
   1   5   3       48.72       43.36      2.30 o 
   2   5   3       82.29       77.77      1.93 o 
   3   5   3        0.98        1.76      0.99 o 
   4   5   3       22.74       20.24      1.82 o 
   5   5   3       33.65       25.71      2.15 o 
   6   5   3        6.91        0.29      3.34 o 
   7   5   3        0.95       -0.44      2.50 o 
  -5   6   3        3.88        1.60      3.91 o 
  -4   6   3        2.07       -1.42      3.37 o 
  -3   6   3        6.53        3.37      2.84 o 
  -2   6   3       72.84       78.30      3.47 o 
  -1   6   3       41.17       40.96      2.16 o 
   0   6   3       16.00       13.09      1.05 o 
   1   6   3       16.68       19.49      1.35 o 
   2   6   3       57.95       56.36      1.95 o 
   3   6   3      454.39      521.29     11.40 o 
   4   6   3      112.53      113.52      4.83 o 
   5   6   3        4.03        2.69      1.21 o 
   6   6   3        0.04       -1.60      1.60 o 
   7   6   3        5.24        3.48      3.05 o 
  -5   7   3        0.31        5.36      5.18 o 
  -4   7   3       15.55       15.37      4.83 o 
  -3   7   3       38.11       27.53      5.20 o 
  -2   7   3       56.21       48.73      3.92 o 
  -1   7   3       55.24       51.82      3.83 o 
   0   7   3        1.25        0.16      0.90 o 
   1   7   3       23.13       23.02      2.00 o 
   2   7   3        2.57        2.03      0.69 o 
   3   7   3        0.11        0.13      0.74 o 
   4   7   3       34.04       29.58      3.92 o 
   5   7   3        0.68       -0.78      1.40 o 
   6   7   3        1.08        3.09      3.35 o 
  -4   8   3        0.44        3.07      4.70 o 
  -3   8   3       21.29       12.27      5.78 o 
  -1   8   3       16.53       11.98      2.18 o 
   0   8   3      145.93      154.70      5.75 o 
   1   8   3       13.58       11.39      1.33 o 
   2   8   3       67.14       64.13      3.89 o 
   3   8   3       34.81       46.74      2.60 o 
   4   8   3        3.75        0.59      1.37 o 
   6   8   3        0.24        2.03      2.84 o 
  -3   9   3       32.46       36.85      6.60 o 
  -2   9   3       14.21        6.22      4.02 o 
  -1   9   3        0.30        4.92      2.74 o 
   0   9   3        6.49        6.36      2.27 o 
   1   9   3       80.79       89.71      5.21 o 
   2   9   3       12.16       10.15      1.46 o 
   3   9   3      105.58      146.39      5.53 o 
   4   9   3        4.26        4.20      4.37 o 
   5   9   3        9.95        6.81      4.02 o 
  -2  10   3       13.05       30.62      7.76 o 
  -1  10   3        0.01        4.25      5.34 o 
   0  10   3       16.09       11.17      3.13 o 
   1  10   3       10.02        8.00      2.37 o 
   2  10   3        1.03        4.13      2.03 o 
   3  10   3        4.40        5.80      3.33 o 
   4  10   3        0.10       -2.44      3.15 o 
   1  11   3       22.25       16.73      4.73 o 
   2  11   3        3.65        0.53      3.20 o 
  -2 -10   4        6.47        5.52      3.75 o 
  -1 -10   4        1.25       -2.68      3.41 o 
   0 -10   4        9.20        5.39      3.95 o 
   1 -10   4        0.85        2.36      6.51 o 
   2 -10   4      119.80      140.94     15.01 o 
  -4  -9   4       44.21       49.16      6.37 o 
  -3  -9   4       78.75       91.86      7.30 o 
  -2  -9   4       47.03       54.93      4.73 o 
  -1  -9   4       47.67       47.40      9.37 o 
   1  -9   4       21.85       18.78      5.96 o 
   2  -9   4       97.22      114.54     10.62 o 
   3  -9   4        0.28        3.84      4.57 o 
  -5  -8   4       31.67       35.75      4.00 o 
  -4  -8   4       32.88       28.99      3.58 o 
  -3  -8   4       43.62       46.49      5.44 o 
  -2  -8   4        2.36        0.18      1.53 o 
  -1  -8   4       20.65       17.59      2.21 o 
   0  -8   4        3.73        4.33      1.79 o 
   1  -8   4        3.81        0.53      2.70 o 
   2  -8   4        7.16        4.34      3.62 o 
   3  -8   4        8.32        3.65      4.00 o 
   4  -8   4        1.90        2.02      4.57 o 
  -5  -7   4        1.42        2.80      2.37 o 
  -4  -7   4       34.74       34.34      4.11 o 
  -3  -7   4       18.14       11.95      3.29 o 
  -2  -7   4        0.17       -1.35      1.35 o 
  -1  -7   4        7.50        6.82      0.90 o 
   0  -7   4       10.31       10.09      1.27 o 
   1  -7   4       38.71       37.03      8.66 o 
   2  -7   4      225.95      237.42     14.44 o 
   3  -7   4       18.39       17.90      1.93 o 
   4  -7   4       45.24       50.72      7.83 o 
   5  -7   4       30.51       35.18      8.22 o 
  -6  -6   4        1.37        0.54      2.42 o 
  -5  -6   4        7.84        9.80      3.99 o 
  -4  -6   4       54.55       61.86      6.41 o 
  -3  -6   4      379.39      433.83     16.30 o 
  -2  -6   4       60.31       56.29      4.70 o 
  -1  -6   4        0.56        0.25      1.22 o 
   0  -6   4       51.97       52.63      3.66 o 
   1  -6   4        1.34        2.30      1.16 o 
   2  -6   4        0.23        0.10      1.25 o 
   3  -6   4       70.12       80.68      3.66 o 
   4  -6   4       27.18       21.92      2.68 o 
   5  -6   4        0.02       -3.62      3.62 o 
   6  -6   4        0.05        7.09      5.08 o 
  -6  -5   4        0.87        2.18      3.18 o 
  -5  -5   4        0.11        1.50      2.32 o 
  -4  -5   4       41.79       41.02      3.49 o 
  -3  -5   4       97.17       99.29      5.28 o 
  -2  -5   4      120.77      122.57      4.08 o 
  -1  -5   4        5.25        5.28      1.69 o 
   0  -5   4       52.69       49.67      2.35 o 
   1  -5   4      181.15      178.47      5.24 o 
   2  -5   4       45.86       44.94      2.23 o 
   3  -5   4       40.62       44.22      2.51 o 
   4  -5   4      257.54      285.82     11.35 o 
   5  -5   4       26.72       16.91      3.96 o 
   6  -5   4        0.76        3.60      3.97 o 
  -6  -4   4       59.08       57.76      6.94 o 
  -5  -4   4       71.95       79.54      7.24 o 
  -4  -4   4        1.59        3.55      1.60 o 
  -3  -4   4       26.16       21.44      1.69 o 
  -2  -4   4      294.16      317.47      8.37 o 
  -1  -4   4      183.94      190.73      4.53 o 
   0  -4   4     1901.53     2015.63     56.11 o 
   1  -4   4      181.17      177.26      6.82 o 
   2  -4   4       12.35       13.52      1.11 o 
   3  -4   4       19.53       20.41      1.58 o 
   4  -4   4       21.20       20.77      2.25 o 
   5  -4   4       35.04       35.22      6.25 o 
   6  -4   4        0.40       -3.05      3.05 o 
   7  -4   4        8.59        9.88      4.31 o 
  -7  -3   4        8.73       20.49      6.49 o 
  -6  -3   4       37.79       31.97      5.28 o 
  -5  -3   4      158.46      163.82      6.74 o 
  -4  -3   4       14.52       13.27      2.49 o 
  -3  -3   4      238.02      259.25      6.70 o 
  -2  -3   4      101.54       99.41      3.59 o 
  -1  -3   4        7.85        8.26      0.70 o 
   0  -3   4      466.41      485.34     10.93 o 
   1  -3   4      392.96      426.19     28.88 o 
   2  -3   4        1.43        0.78      0.81 o 
   3  -3   4      237.83      280.89      7.64 o 
   4  -3   4      152.02      157.64      5.45 o 
   5  -3   4       46.77       57.29      4.35 o 
   6  -3   4        9.23        8.83      2.35 o 
   7  -3   4        9.28        7.85      4.28 o 
  -7  -2   4        0.11        2.23      3.78 o 
  -6  -2   4        0.91        0.34      2.91 o 
  -5  -2   4       99.86      103.63      5.21 o 
  -4  -2   4        3.55        3.17      1.09 o 
  -3  -2   4        9.35        7.43      0.95 o 
  -2  -2   4       92.37       96.14      2.48 o 
  -1  -2   4      265.38      265.19      6.29 o 
   0  -2   4      257.19      229.11      8.31 o 
   1  -2   4       36.17       39.15      7.09 o 
   2  -2   4       19.19       18.59      0.88 o 
   3  -2   4        0.83        0.64      0.61 o 
   4  -2   4      287.75      315.86      9.25 o 
   5  -2   4        2.67        3.12      1.21 o 
   6  -2   4        0.07       -0.98      1.74 o 
   7  -2   4        0.21       -1.89      2.31 o 
  -7  -1   4       11.07       14.11      4.65 o 
  -6  -1   4        1.27       -1.37      2.76 o 
  -5  -1   4       64.31       69.77      4.24 o 
  -4  -1   4       66.92       65.09      3.05 o 
  -3  -1   4      127.03      130.17      3.68 o 
  -2  -1   4      127.00      123.99      4.00 o 
  -1  -1   4      120.89      117.06      2.89 o 
   0  -1   4      187.07      173.47      7.18 o 
   1  -1   4      165.40      166.03      6.15 o 
   2  -1   4       80.44       74.80      2.05 o 
   3  -1   4       21.50       23.65      1.08 o 
   4  -1   4       55.87       53.01      3.05 o 
   5  -1   4      361.74      408.31      9.69 o 
   6  -1   4      108.96      110.27      3.89 o 
   7  -1   4        4.76       -2.46      2.46 o 
   8  -1   4        9.99        5.33      4.08 o 
  -7   0   4        7.89        4.31      4.15 o 
  -6   0   4       12.39       14.04      5.55 o 
  -5   0   4       25.18       20.86      3.64 o 
  -4   0   4       36.09       40.09      2.64 o 
  -3   0   4       23.21       23.30      1.70 o 
  -2   0   4       95.65       98.76      3.12 o 
  -1   0   4        8.96        9.15      0.81 o 
   0   0   4     2805.91     2907.20     57.51 o 
   1   0   4      320.07      325.05      9.59 o 
   2   0   4        0.55        0.11      0.42 o 
   3   0   4       54.31       55.49      2.13 o 
   4   0   4      182.31      182.27      5.86 o 
   5   0   4       49.71       50.12      2.07 o 
   6   0   4       60.72       63.35      6.74 o 
   7   0   4        5.10        2.79      1.86 o 
   8   0   4        0.47       -0.17      2.31 o 
  -7   1   4        3.77       -5.36      5.36 o 
  -6   1   4        3.08        0.36      3.13 o 
  -5   1   4        4.38        1.84      1.91 o 
  -4   1   4       26.67       23.25      2.63 o 
  -3   1   4      108.46       95.79      3.42 o 
  -2   1   4       24.43       18.85      1.73 o 
  -1   1   4     1190.75     1291.86     24.38 o 
   0   1   4       89.00       79.18      2.32 o 
   1   1   4      220.76      214.90      4.67 o 
   2   1   4        2.55        2.02      0.44 o 
   3   1   4      607.94      665.00     17.69 o 
   4   1   4      120.01      132.40      7.02 o 
   5   1   4       39.90       39.95      2.20 o 
   6   1   4       38.60       42.30      3.01 o 
   7   1   4       47.64       62.74      9.50 o 
   8   1   4        9.94        6.52      5.29 o 
  -6   2   4        8.05       12.20      4.54 o 
  -5   2   4       13.49       14.55      3.68 o 
  -4   2   4      468.50      505.40     13.77 o 
  -3   2   4       18.96       19.17      1.95 o 
  -2   2   4      251.68      283.76      6.36 o 
  -1   2   4      869.60      962.54     21.31 o 
   0   2   4        1.42        0.31      0.44 o 
   1   2   4       23.83       26.72      1.11 o 
   2   2   4      313.88      340.52      7.37 o 
   3   2   4      247.78      243.04      7.81 o 
   4   2   4       66.73       67.38      2.04 o 
   5   2   4       41.76       41.45      2.37 o 
   6   2   4       31.07       34.89      4.23 o 
   7   2   4        6.76        9.06      2.04 o 
   8   2   4        1.80       -1.76      3.52 o 
  -6   3   4        8.61        4.54      4.02 o 
  -5   3   4       13.74       19.47      4.57 o 
  -4   3   4       37.26       35.80      3.60 o 
  -3   3   4      197.94      207.08      6.63 o 
  -2   3   4        0.60        0.36      0.78 o 
  -1   3   4      145.45      161.90      3.97 o 
   0   3   4      183.43      180.05      4.24 o 
   1   3   4       26.81       29.11      1.56 o 
   2   3   4      123.88      126.82      2.79 o 
   3   3   4        1.31       -0.16      0.69 o 
   4   3   4        0.72       -0.89      1.34 o 
   5   3   4       72.29       74.41      7.69 o 
   6   3   4       30.23       24.27      2.23 o 
   7   3   4       23.22       18.50      2.81 o 
   8   3   4        2.16       -2.11      4.04 o 
  -6   4   4        9.07       11.72      6.65 o 
  -5   4   4        5.24        0.53      3.50 o 
  -4   4   4       20.71       18.86      3.70 o 
  -3   4   4       20.17       14.81      1.66 o 
  -2   4   4      118.12      119.34      3.75 o 
  -1   4   4        0.00       -0.03      0.81 o 
   0   4   4        1.55        1.62      0.69 o 
   1   4   4      198.45      225.34      4.97 o 
   2   4   4       25.75       28.03      1.18 o 
   3   4   4        2.19        1.30      0.82 o 
   4   4   4        2.21        1.17      0.89 o 
   5   4   4       53.76       53.44      3.78 o 
   6   4   4      166.74      163.33     16.15 o 
   7   4   4        6.91        6.47      2.79 o 
  -5   5   4        0.86       -2.81      3.70 o 
  -4   5   4        0.00        4.58      3.52 o 
  -3   5   4       34.88       36.07      3.62 o 
  -2   5   4       64.94       65.15      2.79 o 
  -1   5   4       17.69       17.44      1.42 o 
   0   5   4       55.59       64.49      2.44 o 
   1   5   4       29.70       29.21      1.43 o 
   2   5   4       28.99       27.65      1.10 o 
   3   5   4        0.48        0.64      0.90 o 
   4   5   4       26.36       25.92      1.86 o 
   5   5   4        3.12        5.83      2.21 o 
   6   5   4        4.20        3.63      1.70 o 
   7   5   4        3.75        1.83      1.81 o 
  -5   6   4       12.19       18.02      5.65 o 
  -4   6   4        0.92       -0.71      3.71 o 
  -3   6   4       80.94       95.48      5.56 o 
  -2   6   4       72.94       71.26      3.61 o 
  -1   6   4      421.21      463.12     10.95 o 
   0   6   4      273.82      301.84      7.34 o 
   1   6   4        2.46        2.39      0.73 o 
   2   6   4        4.03        4.48      0.64 o 
   3   6   4      116.99      116.30      5.78 o 
   4   6   4        4.48        2.36      1.36 o 
   5   6   4        0.09        2.66      1.59 o 
   6   6   4       40.65       44.47      3.36 o 
   7   6   4        0.87        0.13      3.14 o 
  -4   7   4        0.01        3.20      3.91 o 
  -3   7   4        7.97        2.31      3.55 o 
  -2   7   4       17.49       13.57      5.40 o 
  -1   7   4        3.09        2.30      1.52 o 
   0   7   4        0.86        1.21      0.98 o 
   1   7   4      342.97      382.31      8.42 o 
   2   7   4       11.54       11.18      1.15 o 
   3   7   4       39.68       42.18      2.36 o 
   4   7   4        4.52        3.78      2.28 o 
   5   7   4        0.06       -1.81      1.81 o 
   6   7   4        0.05        0.92      1.95 o 
  -4   8   4        8.22        0.90      4.49 o 
  -3   8   4       12.13       11.12      4.49 o 
  -2   8   4       23.25       20.69      3.59 o 
  -1   8   4       41.45       37.84      3.61 o 
   0   8   4       53.57       49.31      2.79 o 
   1   8   4        8.15        8.06      2.09 o 
   2   8   4        0.10        1.43      0.95 o 
   3   8   4       24.50       23.65      1.55 o 
   4   8   4        2.30        0.85      3.66 o 
   5   8   4        0.82       -2.11      2.45 o 
   6   8   4        0.02        0.69      3.86 o 
  -3   9   4        3.44       -5.81      5.81 o 
  -2   9   4        4.69       -2.73      3.28 o 
  -1   9   4        1.90        2.33      2.36 o 
   0   9   4        0.99       -1.91      1.91 o 
   1   9   4       22.74       18.02      2.70 o 
   2   9   4        8.70        5.09      1.96 o 
   3   9   4        3.98        4.59      2.01 o 
   4   9   4        3.91        7.26      2.67 o 
   5   9   4        0.48        3.13      3.31 o 
  -1  10   4       16.69       15.95      3.91 o 
   0  10   4        5.98        3.16      3.41 o 
   1  10   4       12.10        6.19      2.28 o 
   2  10   4        1.29        1.08      2.04 o 
   3  10   4        0.03       -2.93      5.41 o 
   4  10   4       25.42       28.27      5.59 o 
  -1 -10   5        1.68       -2.10      7.88 o 
   0 -10   5       10.56        8.98      4.84 o 
   1 -10   5        4.03       11.90      7.04 o 
  -3  -9   5       31.80       31.14      3.74 o 
  -2  -9   5        0.25       -1.13      1.91 o 
  -1  -9   5       46.52       43.10      3.84 o 
   0  -9   5        0.41       -2.15      3.23 o 
   1  -9   5        2.75        2.52      3.78 o 
   2  -9   5        0.01       -0.18      4.16 o 
   3  -9   5       43.00       50.61      8.75 o 
  -4  -8   5       21.64       19.91      3.76 o 
  -3  -8   5        8.16        7.82      2.73 o 
  -2  -8   5        3.34        1.09      2.04 o 
  -1  -8   5        4.19        1.15      1.61 o 
   0  -8   5        1.53        0.35      1.01 o 
   1  -8   5        0.22        3.23      2.70 o 
   2  -8   5        5.66        4.70      3.62 o 
   3  -8   5       69.64       81.33      9.66 o 
   4  -8   5        7.56       21.31      5.65 o 
  -5  -7   5        8.81       10.40      6.46 o 
  -4  -7   5        0.03        1.02      3.57 o 
  -3  -7   5       10.70       10.06      3.29 o 
  -2  -7   5        0.01        0.00      2.47 o 
  -1  -7   5        9.86        8.04      1.58 o 
   0  -7   5        8.80        6.48      1.04 o 
   1  -7   5       68.94       70.22      7.12 o 
   2  -7   5      209.07      217.24     16.34 o 
   3  -7   5        5.11        2.71      3.24 o 
   4  -7   5        5.61        4.89      3.81 o 
   5  -7   5        1.18        2.73      4.55 o 
  -5  -6   5        1.82        3.84      4.52 o 
  -4  -6   5       39.20       34.07      4.57 o 
  -3  -6   5       13.98       11.66      3.04 o 
  -2  -6   5       83.30       87.19      5.51 o 
  -1  -6   5       23.20       15.50      3.42 o 
   0  -6   5       90.65      101.72      4.93 o 
   1  -6   5        0.09       -0.35      0.35 o 
   2  -6   5      150.44      182.51     13.20 o 
   3  -6   5      251.18      296.06     12.43 o 
   4  -6   5        0.04        0.05      3.49 o 
   5  -6   5        0.07        3.24      4.34 o 
   6  -6   5        0.15       -1.99      4.34 o 
  -6  -5   5       25.92       28.90      5.21 o 
  -5  -5   5        7.36        9.86      3.34 o 
  -4  -5   5       11.25        7.94      2.60 o 
  -3  -5   5       15.92       13.18      2.69 o 
  -2  -5   5      251.94      267.12      8.19 o 
  -1  -5   5       47.06       44.30      1.85 o 
   0  -5   5      394.87      435.64     16.69 o 
   1  -5   5       72.07       64.92      4.31 o 
   2  -5   5       73.15       67.78      4.58 o 
   3  -5   5      106.58      108.93      6.05 o 
   4  -5   5        1.74        2.08      1.38 o 
   5  -5   5        1.98       -1.18      2.48 o 
   6  -5   5        0.15       -2.16      3.24 o 
  -6  -4   5       27.96       31.08      5.07 o 
  -5  -4   5       36.19       31.75      4.88 o 
  -4  -4   5        6.64        8.19      1.69 o 
  -3  -4   5       40.45       40.60      2.65 o 
  -2  -4   5        6.80        5.02      0.99 o 
  -1  -4   5        0.33        1.01      0.84 o 
   0  -4   5      144.96      149.51      6.60 o 
   1  -4   5        0.70        1.33      1.34 o 
   2  -4   5       81.05       82.08      3.63 o 
   3  -4   5      104.89       96.84      4.12 o 
   4  -4   5       24.64       24.46      2.11 o 
   5  -4   5       89.51       98.09      6.02 o 
   6  -4   5        7.17       13.40      4.12 o 
   7  -4   5       23.22       29.97      5.93 o 
  -6  -3   5        0.25        0.52      3.41 o 
  -5  -3   5       83.41       96.53      8.00 o 
  -4  -3   5       48.46       46.51      2.80 o 
  -3  -3   5        5.52        2.65      1.24 o 
  -2  -3   5       20.32       16.51      1.84 o 
  -1  -3   5      104.85      108.13      5.83 o 
   0  -3   5        6.13        4.50      1.79 o 
   1  -3   5      966.86      986.41     21.08 o 
   2  -3   5      217.30      227.17      6.27 o 
   3  -3   5       76.03       85.42      4.99 o 
   4  -3   5       82.73       90.17      7.65 o 
   5  -3   5       36.06       31.96      6.68 o 
   6  -3   5        0.91        0.71      3.02 o 
   7  -3   5        5.54        3.39      4.99 o 
  -6  -2   5       33.78       32.88      5.83 o 
  -5  -2   5       12.75       13.95      2.31 o 
  -4  -2   5       12.62       10.94      1.69 o 
  -3  -2   5       13.68       13.19      0.99 o 
  -2  -2   5      332.00      353.83      7.76 o 
  -1  -2   5      192.10      192.73     12.42 o 
   0  -2   5        7.80        4.58      1.03 o 
   1  -2   5      862.28      893.92     24.20 o 
   2  -2   5       39.59       43.32      2.13 o 
   3  -2   5      104.26      111.10      3.21 o 
   4  -2   5        3.89        2.33      1.01 o 
   5  -2   5       54.05       49.99      3.40 o 
   6  -2   5        3.78        6.07      2.84 o 
   7  -2   5        1.79        0.71      3.02 o 
  -6  -1   5        0.26       -2.07      3.10 o 
  -5  -1   5        1.29        1.23      1.78 o 
  -4  -1   5       47.65       42.07      2.62 o 
  -3  -1   5        0.20       -0.22      1.12 o 
  -2  -1   5        0.96        1.42      1.07 o 
  -1  -1   5       21.59       21.46      1.57 o 
   0  -1   5      222.62      249.20      6.29 o 
   1  -1   5      664.53      684.87     18.68 o 
   2  -1   5      146.05      149.56      4.46 o 
   3  -1   5      274.90      312.11     10.87 o 
   4  -1   5        2.37        1.80      0.96 o 
   5  -1   5      186.24      202.30      5.77 o 
   6  -1   5        0.16       -1.91      2.04 o 
   7  -1   5       11.88       12.06      4.98 o 
  -6   0   5       45.98       55.96      7.46 o 
  -5   0   5      154.44      157.12     10.33 o 
  -4   0   5     1093.71     1239.41     29.27 o 
  -3   0   5       48.32       48.87      2.12 o 
  -2   0   5      117.61      122.63      4.33 o 
  -1   0   5       41.17       35.88      1.50 o 
   0   0   5       15.33       16.57      1.15 o 
   1   0   5        0.00       -0.44      0.67 o 
   2   0   5        8.22        7.43      0.88 o 
   3   0   5       21.16       23.72      1.16 o 
   4   0   5        0.99        0.84      0.81 o 
   5   0   5       34.37       38.55      1.89 o 
   6   0   5      212.03      269.73     21.43 o 
   7   0   5       12.47        9.31      3.66 o 
   8   0   5       22.04       26.10      5.07 o 
  -6   1   5        1.66        1.57      3.65 o 
  -5   1   5       63.84       60.35      6.48 o 
  -4   1   5       28.30       20.54      3.37 o 
  -3   1   5       10.04        4.67      1.19 o 
  -2   1   5        0.62        0.46      0.76 o 
  -1   1   5      308.09      321.85      7.38 o 
   0   1   5       52.44       48.79      1.73 o 
   1   1   5        0.20        0.41      0.45 o 
   2   1   5        1.25        0.44      0.48 o 
   3   1   5      126.17      126.84      3.28 o 
   4   1   5        5.19        6.14      0.90 o 
   5   1   5      491.79      571.14     12.95 o 
   6   1   5       20.69       23.31      2.78 o 
   7   1   5        1.16       -0.21      5.87 o 
   8   1   5        0.50        6.18      3.89 o 
  -6   2   5       13.29       17.94      4.88 o 
  -5   2   5        7.41        8.06      3.68 o 
  -4   2   5        5.63        5.29      3.18 o 
  -3   2   5       75.88       80.34      3.53 o 
  -2   2   5      170.31      198.68      5.23 o 
  -1   2   5        0.95        2.16      0.88 o 
   0   2   5      755.81      800.88     15.38 o 
   1   2   5       80.50       83.91      3.27 o 
   2   2   5       97.91      108.68      3.15 o 
   3   2   5       61.26       67.88      1.99 o 
   4   2   5      129.60      144.73      3.80 o 
   5   2   5      204.44      239.79     11.74 o 
   6   2   5       32.52       29.85      1.84 o 
   7   2   5        0.08       -0.23      1.45 o 
   8   2   5       18.37       13.53      5.10 o 
  -6   3   5        0.69       -1.57      3.84 o 
  -5   3   5        0.57        0.18      3.15 o 
  -4   3   5       22.97       26.29      4.07 o 
  -3   3   5      151.16      148.26      5.38 o 
  -2   3   5       45.50       49.43      2.34 o 
  -1   3   5        0.56        0.98      0.83 o 
   0   3   5      420.57      451.42      9.59 o 
   1   3   5       75.43       65.72      2.02 o 
   2   3   5       15.17       15.21      1.31 o 
   3   3   5      251.64      260.55      7.82 o 
   4   3   5       10.43        8.81      1.83 o 
   5   3   5       23.76       19.86      2.50 o 
   6   3   5        2.27        0.90      0.75 o 
   7   3   5        1.49       -0.85      3.52 o 
   8   3   5       20.92       26.95      6.13 o 
  -5   4   5        0.22       -2.81      5.44 o 
  -4   4   5       10.19        6.86      3.52 o 
  -3   4   5      107.94      108.75      5.75 o 
  -2   4   5        0.57       -0.61      1.08 o 
  -1   4   5       22.00       26.91      1.65 o 
   0   4   5      179.40      177.82      4.51 o 
   1   4   5       60.15       58.31      2.65 o 
   2   4   5       69.87       83.14      2.55 o 
   3   4   5       25.23       21.35      3.16 o 
   4   4   5       47.17       47.94      2.74 o 
   5   4   5       12.67       11.69      2.62 o 
   6   4   5        9.07        5.53      2.76 o 
   7   4   5        1.37        0.32      2.47 o 
  -5   5   5       47.66       48.79      8.27 o 
  -4   5   5       33.75       40.63      6.52 o 
  -3   5   5       10.28       12.66      2.91 o 
  -2   5   5       15.96       15.17      1.73 o 
  -1   5   5       22.18       24.40      1.70 o 
   0   5   5      156.22      166.12      4.59 o 
   1   5   5       76.14       76.93      3.18 o 
   2   5   5        7.88        9.25      1.42 o 
   3   5   5       75.35       64.97      4.44 o 
   4   5   5      245.84      251.95     11.78 o 
   5   5   5       28.48       25.18      2.75 o 
   6   5   5        4.54        3.03      1.79 o 
   7   5   5        1.96        5.28      3.16 o 
  -5   6   5        8.42       11.25      5.63 o 
  -4   6   5        1.90       -2.29      3.87 o 
  -3   6   5        5.13        3.27      2.22 o 
  -2   6   5        2.93       -0.35      1.73 o 
  -1   6   5      351.84      396.97     11.98 o 
   0   6   5        1.58        0.40      1.06 o 
   1   6   5        1.55        1.12      0.69 o 
   2   6   5       56.10       64.48      3.16 o 
   3   6   5       20.77       20.05      1.92 o 
   4   6   5       21.77       24.83      2.61 o 
   5   6   5       27.26       32.50      3.96 o 
   6   6   5        1.08        6.69      2.65 o 
   7   6   5        0.31        0.32      1.91 o 
  -4   7   5        0.00        3.89      4.07 o 
  -3   7   5        5.81        8.21      3.66 o 
  -2   7   5      175.42      182.55      9.27 o 
  -1   7   5       69.74       69.87      5.92 o 
   0   7   5       72.60       65.92      3.06 o 
   1   7   5      272.24      311.29      7.37 o 
   2   7   5        2.39        1.27      0.78 o 
   3   7   5        5.67        4.28      0.61 o 
   4   7   5       35.30       35.09      3.52 o 
   5   7   5       19.59        8.64      2.23 o 
   6   7   5       40.43       46.90      7.69 o 
  -3   8   5       11.93        8.91      4.46 o 
  -2   8   5        0.01       -2.77      3.57 o 
  -1   8   5       42.55       49.88      4.59 o 
   0   8   5        0.07        0.18      1.64 o 
   1   8   5       98.77      106.48      3.97 o 
   2   8   5       65.36       72.71      8.65 o 
   3   8   5        9.42        7.52      2.09 o 
   4   8   5       72.07       73.58      4.94 o 
   5   8   5        0.02       -0.23      2.50 o 
   6   8   5        6.96       10.48      5.76 o 
  -2   9   5        7.70        9.20      3.32 o 
  -1   9   5       13.32       10.51      3.14 o 
   0   9   5        4.36       -0.16      2.86 o 
   1   9   5       11.34        5.63      3.45 o 
   2   9   5        0.93        1.43      1.64 o 
   3   9   5        0.27       -1.02      1.82 o 
   4   9   5       27.51       28.30      6.64 o 
   5   9   5        9.26        1.05      4.00 o 
  -1  10   5        5.09        4.58      4.21 o 
   0  10   5       21.82       20.82      9.01 o 
   1  10   5        8.34        1.63      5.25 o 
   2  10   5        1.78       -1.45      3.44 o 
   3  10   5        0.54       -2.82      2.82 o 
  -2  -9   6        2.54        5.36      5.50 o 
  -1  -9   6        7.20        8.41      4.29 o 
   0  -9   6       17.14       14.00      5.02 o 
   1  -9   6        3.28        0.36      3.78 o 
   2  -9   6        0.81        3.79      4.52 o 
  -4  -8   6        0.05       -1.07      2.78 o 
  -3  -8   6        0.84       -1.29      2.09 o 
  -2  -8   6       19.67       23.44      3.53 o 
  -1  -8   6       10.31       10.29      2.35 o 
   0  -8   6       12.17       12.61      2.13 o 
   1  -8   6        0.23        1.97      3.58 o 
   2  -8   6        7.05        5.04      3.97 o 
   3  -8   6        0.31        3.97      4.16 o 
   4  -8   6        0.04        0.73      4.36 o 
  -4  -7   6        0.51       -1.71      3.07 o 
  -3  -7   6        2.77        3.13      3.13 o 
  -2  -7   6       12.45       13.40      4.05 o 
  -1  -7   6       76.23       84.27      4.55 o 
   0  -7   6       32.17       36.60      2.79 o 
   1  -7   6       16.13       14.82      2.42 o 
   2  -7   6       15.98       14.35      3.96 o 
   3  -7   6       48.91       46.29      6.69 o 
   4  -7   6       20.06       17.16      5.25 o 
   5  -7   6        1.16       -4.34      4.34 o 
  -5  -6   6        4.11        5.05      5.05 o 
  -4  -6   6        5.36        2.71      3.23 o 
  -3  -6   6       19.02       14.39      2.41 o 
  -2  -6   6        1.95        1.97      1.09 o 
  -1  -6   6       11.75       11.87      0.88 o 
   0  -6   6      101.92      105.32      5.28 o 
   1  -6   6      200.01      208.87      8.83 o 
   2  -6   6      122.94      126.51      9.00 o 
   3  -6   6       93.23       85.98      8.82 o 
   4  -6   6        1.59        1.61      3.58 o 
   5  -6   6        7.74       12.25      4.86 o 
  -5  -5   6       49.53       57.06      7.43 o 
  -4  -5   6        7.60       10.82      3.39 o 
  -3  -5   6       16.03       12.20      2.07 o 
  -2  -5   6      103.13      115.60      5.00 o 
  -1  -5   6        0.18       -0.28      0.51 o 
   0  -5   6        8.92        7.19      1.84 o 
   1  -5   6      234.64      271.70     17.07 o 
   2  -5   6        2.98        2.13      1.63 o 
   3  -5   6        1.00        6.57      3.73 o 
   4  -5   6       23.35       20.88      4.65 o 
   5  -5   6        1.14        3.76      4.29 o 
   6  -5   6       22.96       21.36      5.57 o 
  -6  -4   6       21.87       17.45      5.09 o 
  -5  -4   6       13.87       17.23      4.55 o 
  -4  -4   6        8.11        9.46      3.03 o 
  -3  -4   6        0.99        1.98      1.17 o 
  -2  -4   6       21.42       21.17      1.67 o 
  -1  -4   6      139.25      145.42      4.07 o 
   0  -4   6       63.01       64.92      2.99 o 
   1  -4   6      496.50      557.47     19.26 o 
   2  -4   6       40.42       39.98      3.26 o 
   3  -4   6        4.24        1.14      2.41 o 
   4  -4   6      184.61      204.70     13.96 o 
   5  -4   6        2.37        0.99      2.22 o 
   6  -4   6        5.09       12.12      4.28 o 
   7  -4   6        0.40       -3.76      3.76 o 
  -6  -3   6        2.43       -2.21      3.58 o 
  -5  -3   6       63.88       72.57      8.35 o 
  -4  -3   6        8.22        7.56      1.41 o 
  -3  -3   6        3.84        2.48      1.21 o 
  -2  -3   6        4.29        1.85      1.31 o 
  -1  -3   6       15.46       12.97      1.92 o 
   0  -3   6       32.75       27.85      2.39 o 
   1  -3   6       27.08       22.00      1.58 o 
   2  -3   6       14.15       13.25      1.23 o 
   3  -3   6       23.87       23.62      1.63 o 
   4  -3   6      156.80      169.72      7.50 o 
   5  -3   6       10.40       10.03      2.35 o 
   6  -3   6        0.00        1.42      3.00 o 
   7  -3   6        1.16       -0.71      3.02 o 
  -6  -2   6        0.31        1.19      3.60 o 
  -5  -2   6       36.61       29.81      4.80 o 
  -4  -2   6       28.13       22.38      2.78 o 
  -3  -2   6        2.11        1.68      0.70 o 
  -2  -2   6       10.40       10.48      1.16 o 
  -1  -2   6      224.14      237.51      7.81 o 
   0  -2   6        2.24        0.44      0.73 o 
   1  -2   6       81.22       90.37      4.29 o 
   2  -2   6        8.38        7.69      0.88 o 
   3  -2   6       36.97       32.17      2.59 o 
   4  -2   6       76.02       66.48      5.09 o 
   5  -2   6       13.52       11.25      1.91 o 
   6  -2   6        2.85        4.39      2.81 o 
   7  -2   6        6.72        6.70      3.54 o 
  -6  -1   6        2.85        0.18      3.97 o 
  -5  -1   6        6.26       13.12      3.97 o 
  -4  -1   6        4.58        1.94      1.77 o 
  -3  -1   6       94.12       96.70      3.68 o 
  -2  -1   6       19.90       18.65      1.61 o 
  -1  -1   6      524.53      552.19     13.23 o 
   0  -1   6       57.81       63.44      3.30 o 
   1  -1   6      459.79      463.50     13.52 o 
   2  -1   6       84.07       88.72      5.55 o 
   3  -1   6       12.83       11.17      1.30 o 
   4  -1   6       42.70       42.02      2.01 o 
   5  -1   6       51.89       53.46      2.89 o 
   6  -1   6      196.62      222.61      9.96 o 
   7  -1   6        1.18       -1.05      2.28 o 
  -6   0   6        5.70       12.82      5.02 o 
  -5   0   6      110.78      125.26      8.92 o 
  -4   0   6       43.79       40.12      6.04 o 
  -3   0   6        1.01       -0.82      0.82 o 
  -2   0   6        0.02        0.29      0.73 o 
  -1   0   6      230.81      242.77      5.68 o 
   0   0   6      315.96      307.99      7.49 o 
   1   0   6      819.57      861.42     23.40 o 
   2   0   6      711.80      800.49     18.14 o 
   3   0   6      172.04      183.33      6.70 o 
   4   0   6        0.12        0.45      0.75 o 
   5   0   6       69.35       81.72      3.42 o 
   6   0   6       10.99       14.27      2.18 o 
   7   0   6        3.56        2.78      2.08 o 
  -6   1   6       13.67       10.61      4.88 o 
  -5   1   6       65.43       77.36      7.72 o 
  -4   1   6      262.58      281.13      8.60 o 
  -3   1   6      643.88      687.25     14.82 o 
  -2   1   6        1.08        0.28      0.88 o 
  -1   1   6        7.53        6.96      0.93 o 
   0   1   6      120.39      132.43      3.42 o 
   1   1   6      459.94      466.96     10.98 o 
   2   1   6      286.42      304.37     14.11 o 
   3   1   6      129.99      145.11      4.94 o 
   4   1   6        2.11        1.05      0.70 o 
   5   1   6       28.03       31.76      3.69 o 
   6   1   6        1.58        2.49      1.40 o 
   7   1   6        9.58       10.81      3.39 o 
  -6   2   6        5.10        4.70      4.36 o 
  -5   2   6        6.36        8.23      4.21 o 
  -4   2   6       72.31       89.50      4.96 o 
  -3   2   6      297.64      315.69     11.94 o 
  -2   2   6        0.34       -0.43      1.31 o 
  -1   2   6       13.92       14.42      1.25 o 
   0   2   6      157.15      154.49      3.97 o 
   1   2   6      128.28      120.89      3.87 o 
   2   2   6       12.26       12.93      1.59 o 
   3   2   6      101.90      106.78      4.61 o 
   4   2   6      132.05      162.55      4.14 o 
   5   2   6       16.92       15.51      1.20 o 
   6   2   6      123.41      139.41      5.00 o 
   7   2   6        2.55       -2.82      4.58 o 
  -5   3   6        3.34        3.86      4.04 o 
  -4   3   6        0.08       -1.46      2.00 o 
  -3   3   6       40.30       34.04      2.58 o 
  -2   3   6       75.45       76.51      3.11 o 
  -1   3   6       91.78      101.86      3.28 o 
   0   3   6       20.71       19.33      1.71 o 
   1   3   6       92.21       96.21      3.31 o 
   2   3   6       37.98       36.45      2.30 o 
   3   3   6       15.64       13.60      0.82 o 
   4   3   6        9.31        6.42      1.66 o 
   5   3   6        5.01        8.39      3.62 o 
   6   3   6       39.25       45.78      3.64 o 
   7   3   6       24.98       30.71      6.36 o 
  -5   4   6        8.05        8.06      4.37 o 
  -4   4   6        6.83       -2.44      2.44 o 
  -3   4   6      153.14      161.55      7.46 o 
  -2   4   6       10.23        8.13      1.43 o 
  -1   4   6       33.06       35.29      2.05 o 
   0   4   6        2.15        0.69      0.82 o 
   1   4   6       15.00       12.88      1.07 o 
   2   4   6      143.61      145.27      5.28 o 
   3   4   6        3.26        2.04      1.39 o 
   4   4   6       37.19       33.24      2.54 o 
   5   4   6        0.77        0.10      1.46 o 
   6   4   6       12.07       15.14      4.23 o 
   7   4   6        1.67        3.87      3.70 o 
  -5   5   6        2.02        5.96      4.55 o 
  -4   5   6       22.86       18.87      3.50 o 
  -3   5   6        2.41        6.11      2.82 o 
  -2   5   6       13.47        8.75      2.09 o 
  -1   5   6        0.01       -0.32      1.34 o 
   0   5   6       26.48       23.92      3.16 o 
   1   5   6      828.84      927.96     19.31 o 
   2   5   6        2.52        2.37      0.69 o 
   3   5   6       17.96       16.34      2.62 o 
   4   5   6      133.86      147.70      6.91 o 
   5   5   6        2.55        2.42      2.05 o 
   6   5   6       39.10       37.20      4.26 o 
   7   5   6        5.84        3.26      2.55 o 
  -4   6   6       58.94       68.79      8.29 o 
  -3   6   6       23.69       30.17      4.67 o 
  -2   6   6      181.06      178.91      8.31 o 
  -1   6   6        8.34        6.44      1.75 o 
   0   6   6        0.00        0.82      1.18 o 
   1   6   6      178.88      193.90      5.44 o 
   2   6   6       30.86       28.23      1.60 o 
   3   6   6      156.81      160.28     14.72 o 
   4   6   6      258.36      280.64     11.61 o 
   5   6   6       60.59       61.04      4.50 o 
   6   6   6        3.13        3.75      4.71 o 
   7   6   6       13.95        9.75      3.76 o 
  -4   7   6        3.15        2.47      4.57 o 
  -3   7   6       23.40       28.95      4.47 o 
  -2   7   6        1.41       -1.66      1.99 o 
  -1   7   6        0.54        3.08      2.60 o 
   0   7   6       21.48       21.17      3.43 o 
   1   7   6        0.11        1.80      1.45 o 
   2   7   6       14.86       17.14      1.77 o 
   3   7   6        3.76        0.52      2.92 o 
   4   7   6       15.39       13.00      2.48 o 
   5   7   6       26.41       23.58      2.92 o 
   6   7   6        7.80        6.37      2.58 o 
  -3   8   6       21.59       25.24      4.36 o 
  -2   8   6        0.05       -1.69      2.81 o 
  -1   8   6       16.67       12.85      5.00 o 
   0   8   6       54.70       54.98      6.91 o 
   1   8   6        0.65       -1.34      1.51 o 
   2   8   6       60.09       66.24      4.18 o 
   3   8   6        0.69        0.70      2.63 o 
   4   8   6        0.18       -2.08      2.08 o 
   5   8   6        5.82        1.49      2.21 o 
  -2   9   6        6.64        0.18      2.90 o 
  -1   9   6        0.63        2.33      2.53 o 
   0   9   6       11.73       10.38      3.05 o 
   1   9   6        6.66        2.02      2.23 o 
   2   9   6        0.00        0.89      4.25 o 
   3   9   6       15.04       17.50      2.99 o 
   4   9   6        3.10        2.49      2.05 o 
   5   9   6       10.25       13.92      5.75 o 
   0  10   6       23.64       28.52      4.13 o 
   1  10   6        6.72       10.28      4.34 o 
   2  10   6       31.09       18.70      5.04 o 
   3  10   6        3.34        2.14      2.57 o 
  -1  -9   7       16.09       10.03      4.65 o 
   0  -9   7        0.78       -3.05      3.78 o 
   1  -9   7        5.07       11.51      4.86 o 
   2  -9   7        0.00       -1.26      4.50 o 
  -3  -8   7        5.73        0.69      3.15 o 
  -2  -8   7       35.65       39.23      6.56 o 
  -1  -8   7        3.73        7.09      2.25 o 
   0  -8   7        3.48       -1.26      3.23 o 
   1  -8   7        3.18        1.08      4.67 o 
   2  -8   7        0.85        5.76      5.76 o 
   3  -8   7        0.48       -0.18      4.33 o 
  -4  -7   7        0.00        2.74      3.60 o 
  -3  -7   7       21.48       15.31      4.00 o 
  -2  -7   7       80.83       88.37      8.87 o 
  -1  -7   7       30.85       38.74      5.70 o 
   0  -7   7       10.84        4.63      3.03 o 
   1  -7   7       43.30       41.32      3.20 o 
   2  -7   7       43.98       35.29      5.75 o 
   3  -7   7        7.35        6.10      3.78 o 
   4  -7   7        4.58        1.61      4.33 o 
  -4  -6   7        0.01        6.13      3.58 o 
  -3  -6   7      126.66      161.08     13.77 o 
  -2  -6   7       60.19       67.99      7.40 o 
  -1  -6   7       14.36       17.10      1.60 o 
   0  -6   7        0.70        0.80      1.63 o 
   1  -6   7      106.85       97.00      9.29 o 
   2  -6   7      134.02      142.90     11.85 o 
   3  -6   7       66.08       65.71      7.53 o 
   4  -6   7       26.76       24.15      5.20 o 
   5  -6   7       31.73       40.01      6.65 o 
  -5  -5   7       18.18       20.15      4.91 o 
  -4  -5   7       13.17       13.27      4.08 o 
  -3  -5   7      126.73      156.23     10.77 o 
  -2  -5   7       75.62       77.49      9.90 o 
  -1  -5   7       82.58       91.48      3.79 o 
   0  -5   7        5.52        6.17      2.47 o 
   1  -5   7       55.85       47.76      5.65 o 
   2  -5   7       86.24       72.97      7.11 o 
   3  -5   7        6.93        6.91      3.20 o 
   4  -5   7      107.53      113.46     10.21 o 
   5  -5   7       25.43       26.01      5.72 o 
   6  -5   7       16.57        8.22      4.47 o 
  -4  -4   7        2.80        1.53      2.89 o 
  -3  -4   7        0.08       -0.80      1.48 o 
  -2  -4   7       25.52       24.23      2.30 o 
  -1  -4   7        8.55        8.77      1.36 o 
   0  -4   7      212.01      214.58      6.60 o 
   1  -4   7       22.51       22.48      2.65 o 
   2  -4   7        0.03        0.40      1.56 o 
   3  -4   7        6.08        4.61      0.97 o 
   4  -4   7        1.73        2.29      2.82 o 
   5  -4   7       27.71       23.51      5.31 o 
   6  -4   7        0.00       -2.13      3.55 o 
  -5  -3   7       11.49       11.27      4.60 o 
  -4  -3   7        0.02        0.52      2.57 o 
  -3  -3   7       15.54       15.44      1.60 o 
  -2  -3   7        0.00       -1.67      1.72 o 
  -1  -3   7       13.47       13.01      1.29 o 
   0  -3   7       16.83       17.11      1.55 o 
   1  -3   7        0.01       -0.59      1.08 o 
   2  -3   7        0.31        0.39      0.62 o 
   3  -3   7       17.06       18.36      1.23 o 
   4  -3   7       33.98       29.48      3.19 o 
   5  -3   7        3.25        5.62      2.81 o 
   6  -3   7        2.49        5.99      2.99 o 
   7  -3   7        5.19       10.25      4.07 o 
  -6  -2   7       41.04       62.90      8.95 o 
  -5  -2   7        2.26        6.36      4.13 o 
  -4  -2   7       91.32       94.18      5.51 o 
  -3  -2   7       99.24      101.13      3.65 o 
  -2  -2   7       87.72       96.31      3.95 o 
  -1  -2   7       29.69       28.66      2.08 o 
   0  -2   7        1.39        2.27      0.93 o 
   1  -2   7       12.67       12.73      1.70 o 
   2  -2   7       58.59       65.16      2.68 o 
   3  -2   7        0.75        0.70      0.73 o 
   4  -2   7        0.01       -0.17      0.70 o 
   5  -2   7        1.65        2.59      2.03 o 
   6  -2   7       38.88       42.07      5.43 o 
   7  -2   7        3.01       -1.58      2.81 o 
  -6  -1   7       16.45       21.94      5.88 o 
  -5  -1   7        0.76       -1.57      4.84 o 
  -4  -1   7      123.06      127.69     10.08 o 
  -3  -1   7      218.28      248.79     15.42 o 
  -2  -1   7       86.01       84.71      3.66 o 
  -1  -1   7      100.91      102.00      3.72 o 
   0  -1   7       64.72       59.24      2.82 o 
   1  -1   7      116.92      116.18      7.35 o 
   2  -1   7      248.76      259.98      9.18 o 
   3  -1   7       33.92       31.16      1.91 o 
   4  -1   7        3.41        2.75      1.01 o 
   5  -1   7      437.17      538.79     15.55 o 
   6  -1   7       35.10       32.29      3.21 o 
   7  -1   7        1.73        0.87      2.60 o 
  -6   0   7        0.00       -4.16      4.16 o 
  -5   0   7        2.80       -2.26      3.66 o 
  -4   0   7        4.09        2.66      2.64 o 
  -3   0   7      104.71      114.55      4.40 o 
  -2   0   7       34.10       29.62      1.85 o 
  -1   0   7       72.54       78.19      2.79 o 
   0   0   7     1909.30     2113.50     45.90 o 
   1   0   7      244.46      277.58      7.54 o 
   2   0   7       39.85       34.88      2.47 o 
   3   0   7       18.39       17.43      1.20 o 
   4   0   7        0.63        0.17      0.73 o 
   5   0   7       23.87       23.34      3.31 o 
   6   0   7        0.35        4.04      1.70 o 
   7   0   7       24.60       30.82      4.31 o 
  -5   1   7        4.77        1.92      3.68 o 
  -4   1   7       23.62       20.73      3.08 o 
  -3   1   7       50.84       57.39      3.23 o 
  -2   1   7       63.67       66.73      2.83 o 
  -1   1   7       15.22       15.97      1.35 o 
   0   1   7       27.48       21.70      1.45 o 
   1   1   7      236.36      247.07      6.63 o 
   2   1   7       15.15       10.52      1.09 o 
   3   1   7      146.94      165.27      5.96 o 
   4   1   7        0.83        0.73      0.58 o 
   5   1   7        0.01        0.73      0.85 o 
   6   1   7      160.74      181.16      6.26 o 
   7   1   7        2.26        3.87      1.94 o 
  -5   2   7       13.20       16.16      5.26 o 
  -4   2   7       23.89       19.88      3.08 o 
  -3   2   7        7.44        4.73      1.86 o 
  -2   2   7       66.51       66.29      3.08 o 
  -1   2   7      112.04      112.99      3.73 o 
   0   2   7       97.16      104.62      4.03 o 
   1   2   7        5.31        3.51      1.67 o 
   2   2   7        5.10        3.85      0.96 o 
   3   2   7      171.21      194.14      5.39 o 
   4   2   7        0.66        0.70      0.60 o 
   5   2   7        0.02        0.92      0.94 o 
   6   2   7        0.72        1.56      0.96 o 
   7   2   7        1.11        3.18      3.54 o 
  -5   3   7        5.02        1.23      4.04 o 
  -4   3   7        0.58        0.99      3.20 o 
  -3   3   7        0.35       -2.02      2.02 o 
  -2   3   7        6.27        6.79      1.53 o 
  -1   3   7       68.81       74.92      2.94 o 
   0   3   7      182.32      202.60      5.35 o 
   1   3   7      122.15      134.03      8.76 o 
   2   3   7        2.44        2.65      0.69 o 
   3   3   7        5.34        5.20      0.69 o 
   4   3   7        0.43       -0.11      0.38 o 
   5   3   7        2.05        1.81      0.30 o 
   6   3   7        6.22        4.76      3.89 o 
   7   3   7       24.54       36.20      7.78 o 
  -5   4   7        8.10        6.67      5.96 o 
  -4   4   7       11.64        8.69      2.82 o 
  -3   4   7        5.61        4.97      2.48 o 
  -2   4   7      233.29      232.64      9.31 o 
  -1   4   7        1.31        1.85      1.20 o 
   0   4   7        7.93        6.47      1.17 o 
   1   4   7        9.12        9.33      1.15 o 
   2   4   7        2.48        3.16      0.69 o 
   3   4   7        3.28        3.27      0.77 o 
   4   4   7       28.00       22.88      2.46 o 
   5   4   7       10.56       10.85      2.58 o 
   6   4   7       14.87       15.40      2.88 o 
   7   4   7        6.78        2.11      3.70 o 
  -4   5   7        2.96        0.72      2.64 o 
  -3   5   7        7.57        8.80      3.52 o 
  -2   5   7      176.00      177.49      9.08 o 
  -1   5   7       19.53       12.99      1.90 o 
   0   5   7        0.94        1.18      1.21 o 
   1   5   7       24.41       21.69      1.99 o 
   2   5   7       24.28       24.02      1.40 o 
   3   5   7        7.80        9.15      1.04 o 
   4   5   7       25.15       25.73      3.01 o 
   5   5   7      102.19      119.76      8.66 o 
   6   5   7        2.09        1.87      2.15 o 
   7   5   7       27.24       27.33      5.54 o 
  -4   6   7        0.10       -1.17      3.00 o 
  -3   6   7        6.05        4.67      3.10 o 
  -2   6   7        0.88        1.18      2.09 o 
  -1   6   7      105.25      129.60      7.67 o 
   0   6   7      145.19      167.08      5.97 o 
   1   6   7       56.52       58.34      3.05 o 
   2   6   7      167.36      181.95      5.42 o 
   3   6   7       22.85       22.28      4.33 o 
   4   6   7        0.07        0.32      1.65 o 
   5   6   7       19.27       18.25      7.54 o 
   6   6   7        5.31        8.46      2.53 o 
   7   6   7        3.87        1.37      3.60 o 
  -3   7   7        0.04        3.77      2.89 o 
  -2   7   7       27.55       41.33      6.28 o 
  -1   7   7        3.54        3.44      3.69 o 
   0   7   7        0.50        1.34      3.52 o 
   1   7   7       48.72       58.38     15.76 o 
   2   7   7       25.42       23.71      1.81 o 
   3   7   7        1.28        1.03      2.24 o 
   4   7   7       24.51       21.07      4.71 o 
   5   7   7        0.31        0.08      2.75 o 
   6   7   7        4.46        3.06      2.76 o 
  -2   8   7       21.25       22.11      4.02 o 
  -1   8   7       27.54       22.58      3.82 o 
   0   8   7       14.63       14.99      2.69 o 
   1   8   7       29.53       27.77      3.20 o 
   2   8   7       87.10      103.95     16.30 o 
   4   8   7        0.56        0.80      2.11 o 
   5   8   7        0.06       -2.52      2.52 o 
  -1   9   7        1.63       -3.23      3.23 o 
   0   9   7        3.12        1.41      3.12 o 
   1   9   7        0.55        1.70      1.85 o 
   2   9   7       10.09        7.59      3.89 o 
   3   9   7        1.22       -0.87      2.79 o 
   4   9   7        1.15        0.14      6.08 o 
   1  10   7       25.22       19.46      5.59 o 
   2  10   7        5.24        5.00      5.18 o 
   3  10   7        5.26        5.20      3.63 o 
  -2  -8   8       46.97       64.17      9.25 o 
  -1  -8   8       14.05       14.56      3.56 o 
   0  -8   8       11.70        6.63      4.12 o 
   1  -8   8       68.89       55.84      9.53 o 
   2  -8   8       10.48        5.57      4.13 o 
   3  -8   8        3.55        2.87      4.49 o 
  -3  -7   8       36.78       31.02      6.10 o 
  -2  -7   8       55.96       59.77      7.78 o 
  -1  -7   8       54.85       62.03      8.38 o 
   0  -7   8        0.25       -2.86      2.86 o 
   1  -7   8       26.23       13.40      4.65 o 
   2  -7   8       28.05       23.62      6.09 o 
   3  -7   8       33.96       34.57      6.46 o 
   4  -7   8        0.27       -1.79      3.94 o 
  -4  -6   8        8.59       16.29      6.52 o 
  -3  -6   8       20.81       21.65      5.20 o 
  -2  -6   8       14.39       21.89      5.26 o 
  -1  -6   8       57.07       65.19      6.75 o 
   0  -6   8       31.58       16.49      4.09 o 
   1  -6   8       14.53       11.54      3.73 o 
   2  -6   8       11.87       10.85      3.73 o 
   3  -6   8       52.23       55.40      7.15 o 
   4  -6   8        7.60        4.28      3.75 o 
   5  -6   8       17.28       19.82      5.72 o 
  -4  -5   8       19.25       24.28      5.65 o 
  -3  -5   8       51.01       43.10      6.06 o 
  -2  -5   8       21.46       17.70      6.66 o 
  -1  -5   8        5.81        3.34      1.99 o 
   0  -5   8      114.33      116.25      6.03 o 
   1  -5   8       39.90       40.37      5.14 o 
   2  -5   8      139.57      148.59     11.93 o 
   3  -5   8       44.98       42.43      5.85 o 
   4  -5   8       12.23       12.40      4.96 o 
   5  -5   8       10.96        9.04      4.08 o 
   6  -5   8        5.78        2.13      4.26 o 
  -5  -4   8       15.67       15.01      5.12 o 
  -4  -4   8        6.46        7.86      4.79 o 
  -3  -4   8        0.73       -0.34      2.74 o 
  -2  -4   8       10.53        8.97      1.14 o 
  -1  -4   8        6.65        5.25      0.99 o 
   0  -4   8       68.47       68.51      4.17 o 
   1  -4   8        4.15        2.90      0.71 o 
   2  -4   8        1.93       -1.74      1.92 o 
   3  -4   8       13.37       13.01      1.61 o 
   4  -4   8        7.82        6.84      3.16 o 
   5  -4   8       14.94       16.71      4.58 o 
  -5  -3   8       11.88        6.52      4.79 o 
  -4  -3   8       22.96       13.55      4.29 o 
  -3  -3   8      128.66      129.44      7.85 o 
  -2  -3   8       10.03        3.73      2.85 o 
  -1  -3   8      146.50      152.25      5.77 o 
   0  -3   8      127.64      127.20      5.38 o 
   1  -3   8        6.18        3.99      1.59 o 
   2  -3   8        1.67       -0.68      0.75 o 
   3  -3   8       13.62        9.47      1.10 o 
   4  -3   8        9.34        7.94      1.49 o 
   5  -3   8       31.46       31.57      4.71 o 
   6  -3   8       17.03       17.31      4.38 o 
   7  -3   8       10.11       10.70      4.57 o 
  -5  -2   8        1.84        5.52      4.31 o 
  -4  -2   8       38.67       37.80      6.04 o 
  -3  -2   8       28.11       26.33      2.54 o 
  -2  -2   8       10.64        6.74      1.46 o 
  -1  -2   8       76.49       77.85      3.52 o 
   0  -2   8        1.32       -0.23      1.23 o 
   1  -2   8        9.75        7.20      1.32 o 
   2  -2   8       17.33       14.53      1.90 o 
   3  -2   8      358.97      418.69     10.92 o 
   4  -2   8       14.15       12.76      1.41 o 
   5  -2   8       56.14       70.50      6.43 o 
   6  -2   8        6.22        8.31      3.12 o 
   7  -2   8        8.05       11.30      5.21 o 
  -5  -1   8       24.25       35.10      6.44 o 
  -4  -1   8       20.92       23.76      3.63 o 
  -3  -1   8       34.17       35.79      4.74 o 
  -2  -1   8      214.91      220.29      7.33 o 
  -1  -1   8        5.98        5.49      1.36 o 
   0  -1   8        3.35        3.84      1.16 o 
   1  -1   8      149.88      149.39      5.34 o 
   2  -1   8        0.08        1.11      1.08 o 
   3  -1   8       49.49       58.42      3.35 o 
   4  -1   8        0.00       -0.39      0.94 o 
   5  -1   8       39.36       42.50      2.78 o 
   6  -1   8       98.49      131.61     27.31 o 
   7  -1   8       13.24       14.13      3.45 o 
  -5   0   8        0.00        3.15      5.94 o 
  -4   0   8      193.16      253.47      9.92 o 
  -3   0   8       33.25       26.39      2.25 o 
  -2   0   8       15.97       17.12      2.94 o 
  -1   0   8        8.72        6.52      1.10 o 
   0   0   8       12.98       12.66      1.31 o 
   1   0   8        0.66       -0.11      1.08 o 
   2   0   8        7.76        5.78      1.09 o 
   3   0   8       11.97       13.12      1.28 o 
   4   0   8        9.49        7.87      1.22 o 
   5   0   8      117.63      144.09      7.74 o 
   6   0   8      210.21      273.67     14.97 o 
   7   0   8        0.60        0.25      2.62 o 
  -5   1   8       27.16       28.80      6.51 o 
  -4   1   8       16.69       17.20      3.13 o 
  -3   1   8       17.76       13.02      3.19 o 
  -2   1   8        7.92        4.18      1.40 o 
  -1   1   8        0.91        1.51      0.93 o 
   0   1   8      103.76      109.56      3.92 o 
   1   1   8       14.47       16.23      1.51 o 
   2   1   8        6.60        5.21      0.99 o 
   3   1   8       50.48       48.86      2.61 o 
   4   1   8       60.55       61.55      4.69 o 
   5   1   8       25.27       27.52      1.83 o 
   6   1   8       14.16       14.92      2.36 o 
   7   1   8        0.47       -3.53      3.53 o 
  -5   2   8        6.61       -3.70      4.05 o 
  -4   2   8       23.32       24.30      3.81 o 
  -3   2   8       44.45       51.08      7.59 o 
  -2   2   8       95.39       90.77      4.14 o 
  -1   2   8       82.63       86.15      3.18 o 
   0   2   8        3.56        3.15      0.93 o 
   1   2   8        8.34        7.90      2.03 o 
   2   2   8       34.54       30.16      2.19 o 
   3   2   8        0.01       -0.27      0.63 o 
   4   2   8       67.43       72.56      3.36 o 
   5   2   8        5.07        4.19      1.22 o 
   6   2   8        3.95        2.91      1.63 o 
   7   2   8        0.16       -0.89      3.71 o 
  -4   3   8        2.18        2.67      2.28 o 
  -3   3   8        6.38        5.17      2.53 o 
  -2   3   8        0.36        3.24      1.91 o 
  -1   3   8        4.35        0.00      1.09 o 
   0   3   8        0.15       -0.63      0.94 o 
   1   3   8      271.62      286.04      8.45 o 
   2   3   8       45.60       41.87      2.52 o 
   3   3   8       66.68       69.39      2.68 o 
   4   3   8        0.29        0.08      0.39 o 
   5   3   8        0.69        0.82      0.75 o 
   6   3   8       23.86       21.18      5.12 o 
   7   3   8       22.13       21.02      6.18 o 
  -4   4   8       24.78       21.85      6.45 o 
  -3   4   8       23.62       21.72      4.48 o 
  -2   4   8        0.00        0.91      1.91 o 
  -1   4   8       16.75       12.32      2.09 o 
   0   4   8        0.30        0.45      1.10 o 
   1   4   8      288.48      318.74      7.85 o 
   2   4   8       38.01       38.86      2.06 o 
   3   4   8        9.81        9.08      1.55 o 
   4   4   8        4.80        3.60      1.61 o 
   5   4   8       10.34        3.53      2.03 o 
   6   4   8       15.64       14.88      2.90 o 
   7   4   8        0.99        7.86      3.01 o 
  -4   5   8        1.23        0.65      6.00 o 
  -3   5   8        2.36        1.14      2.58 o 
  -2   5   8        0.24       -0.57      1.96 o 
  -1   5   8        6.30        6.54      2.22 o 
   0   5   8        2.38        0.39      1.34 o 
   1   5   8       62.32       60.72      3.67 o 
   2   5   8       14.05       14.14      1.41 o 
   3   5   8        0.04        0.10      0.48 o 
   4   5   8       34.32       47.54      4.01 o 
   5   5   8        0.93        2.49      2.08 o 
   6   5   8        3.50        2.45      2.77 o 
   7   5   8        2.11        0.52      3.29 o 
  -3   6   8        0.22       -2.67      2.67 o 
  -2   6   8        5.37        2.54      4.63 o 
  -1   6   8      298.82      343.16     14.94 o 
   0   6   8       20.46       20.34      2.69 o 
   1   6   8        0.00       -1.29      1.29 o 
   2   6   8       30.19       30.09      2.06 o 
   3   6   8        1.09        1.03      0.62 o 
   4   6   8        8.82        5.13      3.27 o 
   5   6   8       63.65       69.11      7.24 o 
   6   6   8        5.08        4.34      2.61 o 
  -3   7   8        1.45        1.74      4.71 o 
  -2   7   8       28.41       22.75      8.31 o 
  -1   7   8       37.75       48.86      6.50 o 
   0   7   8       41.86       50.09      4.16 o 
   1   7   8       27.43       27.53      5.07 o 
   2   7   8        0.06       -0.83      1.03 o 
   3   7   8        3.48        1.73      2.58 o 
   4   7   8       15.58        8.90      2.56 o 
   5   7   8        2.67        1.74      2.98 o 
   6   7   8       20.83       25.61      6.12 o 
  -2   8   8        8.77        7.88      4.91 o 
  -1   8   8       53.62       37.63      6.72 o 
   0   8   8        9.43       11.99      3.07 o 
   1   8   8       26.65       26.05      3.50 o 
   2   8   8        6.96        6.97      3.31 o 
   3   8   8        1.61       -0.18      2.94 o 
   4   8   8       12.71       13.33      3.49 o 
   5   8   8        9.34       11.76      3.96 o 
   0   9   8        4.75        4.53      3.20 o 
   1   9   8        5.59       -2.13      3.73 o 
   2   9   8       10.84        1.94      3.70 o 
   3   9   8       21.51       21.57      5.23 o 
   4   9   8        1.39       -3.42      3.42 o 
  -1  -8   9       13.94       12.50      5.18 o 
   0  -8   9        5.43        1.08      4.47 o 
   1  -8   9       51.30       35.00      9.35 o 
  -2  -7   9       19.05       20.79      6.17 o 
  -1  -7   9       40.70       49.22      8.01 o 
   0  -7   9       53.59       67.44      8.95 o 
   1  -7   9        5.71       -1.44      2.46 o 
   2  -7   9      220.34      265.42     25.82 o 
   3  -7   9        2.39        1.07      4.29 o 
  -3  -6   9        0.33        2.60      3.83 o 
  -2  -6   9        3.10        3.86      4.04 o 
  -1  -6   9       68.24       76.29      8.87 o 
   0  -6   9        3.34        3.61      2.31 o 
   1  -6   9       60.37       62.77      5.69 o 
   2  -6   9       28.34       37.85      5.88 o 
   3  -6   9       27.29       21.15      5.70 o 
   4  -6   9        1.45       -0.71      4.26 o 
  -4  -5   9       10.48        7.73      6.01 o 
  -3  -5   9        5.46        4.84      3.45 o 
  -2  -5   9       20.69       15.50      4.54 o 
  -1  -5   9       10.58        9.98      2.77 o 
   0  -5   9      136.58      157.57     19.88 o 
   1  -5   9        6.76        3.70      3.00 o 
   2  -5   9       45.18       55.20      6.56 o 
   3  -5   9        7.65        7.76      4.58 o 
   4  -5   9        0.56       -3.18      3.53 o 
   5  -5   9        0.46       -2.11      3.71 o 
  -4  -4   9       31.11       31.10      5.68 o 
  -3  -4   9       76.24       76.26      9.69 o 
  -2  -4   9       17.25       15.49      4.02 o 
  -1  -4   9        0.09        0.07      1.04 o 
   0  -4   9        4.92        1.20      1.32 o 
   1  -4   9       86.84       84.77      3.98 o 
   2  -4   9       17.37       12.23      1.32 o 
   3  -4   9        2.80        3.76      2.97 o 
   4  -4   9        0.96        4.02      3.33 o 
   5  -4   9        0.06        0.69      3.33 o 
   6  -4   9       15.87       19.47      5.44 o 
  -4  -3   9       12.53        9.14      4.31 o 
  -3  -3   9        3.26        3.09      3.20 o 
  -2  -3   9       22.16       18.95      2.36 o 
  -1  -3   9       31.20       29.90      2.60 o 
   0  -3   9       35.14       35.30      3.19 o 
   1  -3   9       37.63       34.61      3.09 o 
   2  -3   9       20.23       19.39      1.65 o 
   3  -3   9       56.08       52.08      2.90 o 
   4  -3   9        3.24        3.35      1.60 o 
   5  -3   9       11.66       15.09      3.99 o 
   6  -3   9       52.39       63.81      7.35 o 
  -5  -2   9        9.14        7.62      4.68 o 
  -4  -2   9        3.25        4.33      3.99 o 
  -3  -2   9       24.04       23.06      2.78 o 
  -2  -2   9       30.57       36.05      3.40 o 
  -1  -2   9        9.23        9.23      3.76 o 
   0  -2   9      178.73      199.28      8.41 o 
   1  -2   9      149.13      148.02      5.93 o 
   2  -2   9       44.97       36.41      2.91 o 
   3  -2   9        2.19       -0.59      0.96 o 
   4  -2   9        8.96        7.04      1.32 o 
   5  -2   9       21.36       25.29      2.86 o 
   6  -2   9        2.04        4.31      3.95 o 
   7  -2   9       14.57       20.89      5.88 o 
  -5  -1   9        0.93        4.87      4.71 o 
  -4  -1   9        0.90        2.62      1.85 o 
  -3  -1   9      111.66      128.60      8.38 o 
  -2  -1   9       28.63       29.73      3.91 o 
  -1  -1   9        3.96        2.99      1.36 o 
   0  -1   9       77.39       75.96      3.90 o 
   1  -1   9      231.73      233.38      8.71 o 
   2  -1   9        0.02       -0.72      1.39 o 
   3  -1   9       23.71       19.00      1.73 o 
   4  -1   9       76.18       81.02      5.01 o 
   5  -1   9        5.08        3.00      2.31 o 
   6  -1   9      118.07      140.28      7.95 o 
   7  -1   9        9.41        7.70      3.24 o 
  -5   0   9       26.35       11.22      5.26 o 
  -4   0   9       39.37       44.27      4.40 o 
  -3   0   9       27.27       30.22      3.43 o 
  -2   0   9        8.09        9.20      1.87 o 
  -1   0   9       15.69       14.41      1.91 o 
   0   0   9      173.53      173.78      5.88 o 
   1   0   9       99.10       96.80      4.26 o 
   2   0   9      126.03      124.79      5.07 o 
   3   0   9        1.50        1.09      0.85 o 
   4   0   9       18.82       19.76      1.92 o 
   5   0   9        0.67       -1.09      1.62 o 
   6   0   9        0.03        2.56      1.79 o 
   7   0   9        0.52       -1.82      1.90 o 
  -4   1   9       33.19       33.96      4.23 o 
  -3   1   9       43.55       48.19      5.66 o 
  -2   1   9       10.62       13.26      3.99 o 
  -1   1   9      112.25      112.54      4.09 o 
   0   1   9        4.46        4.05      1.44 o 
   1   1   9       95.16       96.45      4.00 o 
   2   1   9        9.80        7.42      1.35 o 
   3   1   9      138.37      148.71      7.88 o 
   4   1   9       20.40       22.06      2.20 o 
   5   1   9        2.92        1.68      1.08 o 
   6   1   9        0.18        1.32      1.22 o 
   7   1   9        0.01        3.20      4.97 o 
  -4   2   9       23.03       16.64      3.26 o 
  -3   2   9        0.66       -0.89      2.01 o 
  -2   2   9        0.25        1.67      2.19 o 
  -1   2   9       80.82       73.43      3.31 o 
   0   2   9        4.60        2.88      1.08 o 
   1   2   9       58.66       59.17      2.74 o 
   2   2   9       52.05       53.38      7.03 o 
   3   2   9        5.69        2.63      1.05 o 
   4   2   9        5.59        4.42      0.90 o 
   5   2   9       11.48       12.79      1.60 o 
   6   2   9        1.26       -1.78      4.26 o 
   7   2   9        0.72       -2.84      3.73 o 
  -4   3   9        5.90        9.15      3.00 o 
  -3   3   9       12.00       13.63      2.95 o 
  -2   3   9       70.35       62.94      4.64 o 
  -1   3   9        4.29       -0.31      1.78 o 
   0   3   9        5.16        4.60      1.25 o 
   1   3   9       64.20       69.77      4.24 o 
   2   3   9       98.88      105.30      4.61 o 
   3   3   9       75.64       79.74      2.97 o 
   4   3   9       15.03       15.09      1.26 o 
   5   3   9        6.40        3.39      0.94 o 
   6   3   9        0.74        3.00      3.16 o 
   7   3   9       12.11       14.14      5.65 o 
  -4   4   9       21.48       27.39      4.26 o 
  -3   4   9       26.63       25.14      5.49 o 
  -2   4   9        0.89        0.29      2.20 o 
  -1   4   9        9.00        3.88      2.09 o 
   0   4   9       14.70       14.12      4.10 o 
   1   4   9      186.27      207.31      7.05 o 
   2   4   9      292.82      343.10     10.56 o 
   3   4   9        5.98        5.88      0.99 o 
   4   4   9       26.09       22.59      1.20 o 
   5   4   9        1.32       -2.18      2.18 o 
   6   4   9        0.02        3.39      2.55 o 
   7   4   9        7.53        3.47      3.83 o 
  -3   5   9        7.67        3.87      4.92 o 
  -2   5   9        3.89        0.24      2.33 o 
  -1   5   9        8.20        6.71      2.28 o 
   0   5   9       14.00       12.89      3.15 o 
   1   5   9       31.59       31.57      3.40 o 
   2   5   9       37.72       42.61      4.39 o 
   3   5   9        5.49        5.28      0.99 o 
   4   5   9      169.07      188.69      9.80 o 
   5   5   9       22.52       17.98      3.21 o 
   6   5   9        6.94        3.76      2.57 o 
  -3   6   9        6.94       -1.40      3.66 o 
  -2   6   9       28.90       26.38      4.31 o 
  -1   6   9       19.94       20.62      4.68 o 
   0   6   9        0.12       -0.15      1.84 o 
   1   6   9        1.13       -0.08      1.24 o 
   2   6   9        2.11        2.58      0.99 o 
   3   6   9       46.90       55.47      3.42 o 
   4   6   9       92.22      101.20      6.67 o 
   5   6   9       27.42       35.24      7.92 o 
   6   6   9        2.91        3.10      5.17 o 
  -2   7   9       12.07        6.52      3.60 o 
  -1   7   9        6.58        4.82      4.11 o 
   0   7   9       18.86       17.75      3.40 o 
   1   7   9        2.20        0.15      1.87 o 
   2   7   9        0.14       -1.34      1.72 o 
   3   7   9        3.82        3.62      3.28 o 
   4   7   9       32.70       32.76      4.23 o 
   5   7   9        9.98        7.04      2.62 o 
  -1   8   9       18.12       19.13      4.01 o 
   0   8   9        1.43       -0.08      4.05 o 
   1   8   9        1.78        3.60      3.24 o 
   2   8   9        3.28        3.13      3.31 o 
   3   8   9       12.40        5.52      3.79 o 
   4   8   9        1.58        0.55      2.56 o 
   5   8   9        2.94        2.20      3.89 o 
   1   9   9       14.23        6.57      4.97 o 
   2   9   9        0.33       -0.87      5.81 o 
   3   9   9        6.76        6.26      4.00 o 
  -1  -7  10       40.88       58.42      9.08 o 
   0  -7  10        5.33        2.86      4.10 o 
   1  -7  10        1.27       -3.74      3.74 o 
   2  -7  10       55.37       36.61      8.04 o 
  -2  -6  10       50.14       53.63      8.25 o 
  -1  -6  10       42.20       46.41      7.43 o 
   0  -6  10       11.75        8.37      2.24 o 
   1  -6  10        4.43       -1.60      3.55 o 
   2  -6  10        1.08       -1.07      3.55 o 
   3  -6  10        1.01       -2.13      5.31 o 
   4  -6  10        0.09       -0.89      6.73 o 
  -3  -5  10        1.07        3.12      3.99 o 
  -2  -5  10       58.69       61.89      8.56 o 
  -1  -5  10       49.35       58.71     12.25 o 
   0  -5  10        6.41        7.57      2.42 o 
   1  -5  10        4.14        5.97      2.02 o 
   2  -5  10        3.35        3.89      2.48 o 
   3  -5  10       41.17       35.90      6.70 o 
   4  -5  10        3.17       -3.87      3.87 o 
   5  -5  10        2.68        3.52      4.21 o 
  -3  -4  10       29.68       33.91      6.41 o 
  -2  -4  10       43.56       43.94      6.09 o 
  -1  -4  10       34.54       41.29      3.68 o 
   0  -4  10       38.54       40.69      4.00 o 
   1  -4  10       94.32       96.84      3.97 o 
   2  -4  10        2.71        2.45      2.79 o 
   3  -4  10       75.01       75.94      8.95 o 
   4  -4  10        1.84        5.75      3.66 o 
   5  -4  10       35.74       43.40      7.17 o 
  -4  -3  10       17.70       16.79      5.36 o 
  -3  -3  10       59.65       73.99      8.51 o 
  -2  -3  10       82.81       83.48     15.02 o 
  -1  -3  10       54.18       39.81      6.11 o 
   0  -3  10       37.00       29.76      2.89 o 
   1  -3  10        0.20        1.83      1.41 o 
   2  -3  10        0.08        0.20      2.20 o 
   3  -3  10        5.75        5.17      1.66 o 
   4  -3  10        0.01       -0.48      2.01 o 
   5  -3  10        3.41        4.15      3.28 o 
   6  -3  10        6.76       11.24      5.54 o 
  -4  -2  10        0.06       -3.83      4.00 o 
  -3  -2  10      131.29      150.37      8.09 o 
  -2  -2  10       23.26       27.98      4.71 o 
  -1  -2  10        3.33        3.65      1.69 o 
   0  -2  10       37.10       35.43      3.61 o 
   1  -2  10        4.89        5.41      1.63 o 
   2  -2  10       27.58       22.60      2.64 o 
   3  -2  10        1.04        0.47      3.26 o 
   4  -2  10        0.29        0.35      1.25 o 
   5  -2  10       18.22       19.21      2.89 o 
   6  -2  10       39.29       40.00      8.95 o 
  -4  -1  10        0.08       -3.15      4.04 o 
  -3  -1  10        1.97       -0.82      4.02 o 
  -2  -1  10       33.68       41.12      3.66 o 
  -1  -1  10       35.08       27.14      2.87 o 
   0  -1  10      115.19      127.49      6.09 o 
   1  -1  10      204.73      207.06      7.91 o 
   2  -1  10       51.68       41.53      3.75 o 
   3  -1  10       61.90       55.05      3.14 o 
   4  -1  10        2.98        0.78      0.99 o 
   5  -1  10       21.67       20.95      2.79 o 
   6  -1  10        6.21        2.90      2.19 o 
  -4   0  10        0.19        0.40      2.68 o 
  -3   0  10        0.88       -1.94      3.18 o 
  -2   0  10       17.40       13.10      3.42 o 
  -1   0  10        7.15        4.86      1.74 o 
   0   0  10      102.05      108.26      9.20 o 
   1   0  10       90.87       87.20      4.18 o 
   2   0  10      226.33      250.34      9.04 o 
   3   0  10       10.85        6.71      1.31 o 
   4   0  10        3.92        3.01      1.14 o 
   5   0  10       20.45       23.86      4.40 o 
   6   0  10       37.14       42.68      4.16 o 
   7   0  10       12.08       -1.42      3.55 o 
  -4   1  10       12.51       18.61      3.77 o 
  -3   1  10        1.73        3.91      5.33 o 
  -2   1  10       11.44       12.17      3.39 o 
  -1   1  10        3.73        4.57      1.82 o 
   0   1  10       88.22       86.19      3.72 o 
   1   1  10      560.10      674.95     18.31 o 
   2   1  10       94.38      102.02      4.44 o 
   3   1  10        2.70        2.13      1.90 o 
   4   1  10        0.53        0.30      1.11 o 
   5   1  10        5.24        2.01      1.41 o 
   6   1  10        7.05        1.78      3.03 o 
   7   1  10        0.01        2.13      5.33 o 
  -4   2  10       59.08       73.99     14.92 o 
  -3   2  10        3.82        3.33      2.47 o 
  -2   2  10        2.44        1.35      2.10 o 
  -1   2  10      116.58      122.20      6.43 o 
   0   2  10       34.55       30.45      2.77 o 
   1   2  10      149.16      172.05      6.41 o 
   2   2  10       10.66       11.54      1.42 o 
   3   2  10        9.40        4.49      1.17 o 
   4   2  10       44.14       50.69      3.20 o 
   5   2  10        0.83        0.73      1.12 o 
   6   2  10        0.36       -2.84      4.25 o 
   7   2  10        4.05       -0.89      4.26 o 
  -3   3  10        1.31       -2.41      3.12 o 
  -2   3  10        5.44        4.11      2.35 o 
  -1   3  10       10.15        6.74      2.25 o 
   0   3  10       12.57        9.34      1.78 o 
   1   3  10        8.60        4.15      2.32 o 
   2   3  10        9.54        8.74      1.59 o 
   3   3  10        7.76        6.87      1.32 o 
   4   3  10       50.22       52.79      2.67 o 
   5   3  10       43.93       46.17      5.62 o 
   6   3  10        0.13        0.53      2.21 o 
  -3   4  10        4.74        3.58      2.93 o 
  -2   4  10       22.09       21.82      3.63 o 
  -1   4  10        0.06        1.30      2.38 o 
   0   4  10       55.95       62.82      4.53 o 
   1   4  10       15.66       15.59      1.85 o 
   2   4  10        6.80        4.27      1.74 o 
   3   4  10       11.64        8.03      1.90 o 
   4   4  10        5.38        4.14      1.26 o 
   5   4  10       23.00       20.28      3.54 o 
   6   4  10        1.08        1.92      2.87 o 
  -3   5  10        0.22       -1.59      3.08 o 
  -2   5  10        7.51        4.59      3.53 o 
  -1   5  10       18.64       17.72      3.14 o 
   0   5  10       12.01       10.53      5.00 o 
   1   5  10        2.89        1.69      1.85 o 
   2   5  10       80.85       89.45      5.47 o 
   3   5  10        0.59        0.85      2.18 o 
   4   5  10        7.55        2.40      5.46 o 
   5   5  10        4.73        3.69      4.43 o 
   6   5  10        1.33        3.90      4.10 o 
  -2   6  10        8.08       15.78      3.85 o 
  -1   6  10       14.56        5.02      2.77 o 
   0   6  10        1.13       -1.97      1.97 o 
   1   6  10        3.17        2.11      2.09 o 
   2   6  10        0.02       -0.28      1.74 o 
   3   6  10       10.71        2.24      3.45 o 
   4   6  10        0.37       -2.71      2.71 o 
   5   6  10        2.15        6.61      3.48 o 
   6   6  10        0.77        6.38      4.13 o 
  -1   7  10        0.00        2.58      2.81 o 
   0   7  10       20.64       31.05      4.26 o 
   1   7  10        0.15        3.35      2.79 o 
   2   7  10       31.15       36.09      5.73 o 
   3   7  10        4.67        2.24      3.79 o 
   4   7  10       44.54       53.20      6.82 o 
   5   7  10        0.70        2.91      4.10 o 
   0   8  10       20.48       15.92      7.23 o 
   1   8  10        4.79       14.06      5.28 o 
   2   8  10       23.49       26.53      5.94 o 
   3   8  10        3.17        6.57      4.67 o 
   4   8  10        0.11       -2.23      5.65 o 
  -1  -6  11        8.17       -1.07      3.87 o 
   0  -6  11        5.63       -0.18      4.25 o 
   1  -6  11        0.28       -1.20      2.38 o 
   2  -6  11       24.55       25.33      6.04 o 
   3  -6  11       52.99       60.32      9.06 o 
  -2  -5  11        4.85       -0.87      5.92 o 
  -1  -5  11        0.08       -1.23      3.86 o 
   0  -5  11        7.15       10.98      2.19 o 
   1  -5  11        0.17        2.92      2.32 o 
   2  -5  11        0.07       -3.16      3.16 o 
   3  -5  11        4.68        6.67      4.21 o 
   4  -5  11        0.18       -3.86      3.86 o 
  -3  -4  11       43.43       41.97      7.99 o 
  -2  -4  11       11.20       11.99      4.70 o 
  -1  -4  11        0.14        0.74      2.27 o 
   0  -4  11      103.93      135.27      8.20 o 
   1  -4  11       34.11       33.50      3.54 o 
   2  -4  11        3.50       -0.18      2.97 o 
   3  -4  11       12.90       12.32      3.26 o 
   4  -4  11        3.71        2.44      3.99 o 
   5  -4  11        0.06       -0.52      3.99 o 
  -3  -3  11       18.52       19.28      5.55 o 
  -2  -3  11       19.76       23.46      6.60 o 
  -1  -3  11        3.10        0.73      1.56 o 
   0  -3  11      112.76      132.19     11.78 o 
   1  -3  11        0.28        1.03      1.96 o 
   2  -3  11        3.59        3.32      1.71 o 
   4  -3  11       78.62       92.87     10.23 o 
   5  -3  11        0.24        2.23      3.62 o 
  -3  -2  11        1.08        1.57      3.84 o 
  -2  -2  11        1.02        3.25      2.05 o 
  -1  -2  11        5.26        1.47      1.89 o 
   0  -2  11       24.19       24.68      4.39 o 
   1  -2  11        0.27        2.17      1.83 o 
   2  -2  11       14.22       13.20      2.57 o 
   3  -2  11       61.68       54.37      4.53 o 
   4  -2  11        0.80        1.99      2.16 o 
   5  -2  11        0.39        1.19      1.97 o 
   6  -2  11        1.22       10.40      5.46 o 
  -3  -1  11        0.06        0.47      2.11 o 
  -2  -1  11       65.90       71.42      5.30 o 
  -1  -1  11        0.03       -1.80      1.80 o 
   0  -1  11       24.10       24.16      2.98 o 
   1  -1  11        0.72       -1.53      1.53 o 
   2  -1  11       64.56       69.92      5.73 o 
   3  -1  11       12.25        6.43      1.75 o 
   4  -1  11        8.52        4.20      2.02 o 
   5  -1  11       21.38       17.99      2.35 o 
   6  -1  11       50.80       48.15     14.03 o 
  -3   0  11       16.84       11.47      4.01 o 
  -2   0  11        3.94        0.26      2.12 o 
  -1   0  11       49.76       59.58      6.99 o 
   0   0  11        1.16       -0.58      1.73 o 
   1   0  11        2.88        3.89      1.89 o 
   2   0  11        1.81       -0.05      1.40 o 
   3   0  11        1.09        0.04      1.23 o 
   4   0  11       23.12       20.07      4.05 o 
   5   0  11       17.26       21.68      3.02 o 
   6   0  11       53.11       49.03      6.62 o 
  -3   1  11       24.36       37.07      5.73 o 
  -2   1  11       44.66       38.60      7.61 o 
  -1   1  11        0.28       -0.70      1.59 o 
   0   1  11       68.17       71.11      4.78 o 
   1   1  11        0.76        1.39      1.70 o 
   2   1  11       22.40       24.38      4.63 o 
   3   1  11      102.97      115.22      6.32 o 
   4   1  11      111.21      130.55      6.33 o 
   5   1  11        5.05        1.18      1.51 o 
   6   1  11       20.50       14.97      5.52 o 
  -3   2  11        1.21        4.64      2.79 o 
  -2   2  11       22.48       21.45      5.65 o 
  -1   2  11       36.20       41.53      4.08 o 
   0   2  11        6.20        6.60      2.57 o 
   1   2  11       48.12       43.83      3.81 o 
   2   2  11      100.03      118.42      8.40 o 
   3   2  11       66.80       74.98      6.52 o 
   4   2  11        2.09        2.77      1.34 o 
   5   2  11        4.71        0.89      2.25 o 
   6   2  11        0.46        6.55      4.07 o 
  -3   3  11        4.72        0.18      4.28 o 
  -2   3  11        2.55        6.10      2.86 o 
  -1   3  11        3.69        6.84      2.79 o 
   0   3  11       10.53        9.39      3.55 o 
   1   3  11        0.10        0.60      1.59 o 
   2   3  11      165.23      194.91      9.61 o 
   3   3  11       15.40       17.33      2.34 o 
   4   3  11        1.56        1.38      1.26 o 
   5   3  11        0.13        2.90      2.44 o 
   6   3  11        4.17       -0.48      2.71 o 
  -2   4  11        7.19        8.97      3.16 o 
  -1   4  11       25.52       21.40      3.84 o 
   0   4  11        5.43        2.52      2.19 o 
   1   4  11        1.78       -1.49      1.81 o 
   2   4  11        2.21        1.60      1.60 o 
   3   4  11        2.59        4.10      1.67 o 
   4   4  11        3.07        2.20      2.26 o 
   5   4  11       16.87        7.83      3.13 o 
   6   4  11       20.55       24.82      6.11 o 
  -2   5  11        8.92       10.49      3.52 o 
  -1   5  11        3.41        2.26      3.05 o 
   0   5  11        1.84        2.10      2.51 o 
   1   5  11       47.03       49.28      4.41 o 
   2   5  11       33.81       30.86      4.07 o 
   3   5  11        0.05       -2.08      3.13 o 
   4   5  11        5.60        7.12      2.70 o 
   5   5  11       44.04       55.95     13.40 o 
   6   5  11        0.33        7.12      4.68 o 
  -1   6  11       66.88       75.37      6.55 o 
   0   6  11       89.71      113.44      9.95 o 
   1   6  11        8.11        3.46      4.25 o 
   2   6  11        2.94        1.64      2.23 o 
   3   6  11        4.39        7.26      3.99 o 
   4   6  11        0.09       -2.59      2.64 o 
   5   6  11        0.09       -2.94      3.79 o 
   0   7  11        6.36       -3.84      4.02 o 
   1   7  11       25.33       27.39      5.05 o 
   2   7  11        0.07       -0.52      3.47 o 
   3   7  11       13.26       14.00      5.88 o 
   4   7  11        5.09        8.09      4.47 o 
   0  -5  12       57.15       56.49      9.32 o 
   1  -5  12       11.64       10.40      2.70 o 
   2  -5  12        9.98        5.57      2.76 o 
   3  -5  12        6.32        5.78      5.78 o 
  -1  -4  12        0.06        4.00      6.10 o 
   0  -4  12        4.91        2.91      4.25 o 
   1  -4  12        4.00       -0.05      2.10 o 
   2  -4  12        1.90        3.44      2.40 o 
   4  -4  12        5.09       -0.41      3.11 o 
  -2  -3  12       24.18       26.96      8.01 o 
  -1  -3  12        2.13        0.87      3.99 o 
   0  -3  12        0.38       -0.29      2.42 o 
   1  -3  12        3.47        4.33      2.50 o 
   2  -3  12       22.24       19.59      3.69 o 
   3  -3  12       12.15        4.29      3.79 o 
   4  -3  12        2.60        2.05      3.60 o 
   5  -3  12        0.01       -1.37      3.94 o 
  -2  -2  12        0.37        8.20      5.05 o 
  -1  -2  12        2.87        6.04      2.87 o 
   0  -2  12        4.48        5.86      2.11 o 
   1  -2  12       21.14       19.13      3.04 o 
   2  -2  12        0.02       -0.08      3.72 o 
   3  -2  12       16.94       18.54      3.72 o 
   4  -2  12        2.94        0.75      3.42 o 
   5  -2  12        3.18       -0.86      3.05 o 
  -2  -1  12       19.46       21.34      3.95 o 
  -1  -1  12       11.96       14.26      2.85 o 
   0  -1  12        0.68       -0.88      1.70 o 
   1  -1  12      152.17      173.62      9.65 o 
   2  -1  12       17.95       20.08      5.22 o 
   3  -1  12       23.41       15.54      2.39 o 
   4  -1  12       23.22       16.27      4.92 o 
   5  -1  12        3.06        2.07      4.10 o 
  -2   0  12        1.36        1.26      2.38 o 
  -1   0  12        8.74       13.92      5.88 o 
   0   0  12        4.14        1.04      1.88 o 
   1   0  12        3.27        6.50      2.65 o 
   2   0  12       14.38        6.71      2.53 o 
   3   0  12       23.76       17.72      2.58 o 
   4   0  12        0.11       -1.55      2.04 o 
   5   0  12       14.58       16.71      3.11 o 
   6   0  12        9.84        6.26      4.47 o 
  -2   1  12        3.74        2.18      2.60 o 
  -1   1  12       14.29       16.03      3.36 o 
   0   1  12        3.56        1.24      2.07 o 
   1   1  12       41.14       37.61      6.35 o 
   2   1  12      145.12      158.99      9.52 o 
   3   1  12        7.84        2.81      1.91 o 
   4   1  12        2.76        1.64      1.50 o 
   5   1  12       17.62       17.39      2.48 o 
   6   1  12        0.13       -3.20      3.57 o 
  -2   2  12        0.00        7.12      3.03 o 
  -1   2  12       45.64       33.94      4.29 o 
   0   2  12        0.75        2.48      2.07 o 
   1   2  12        1.23        1.21      2.20 o 
   2   2  12       13.72       11.55      2.51 o 
   3   2  12       24.14       20.15      4.15 o 
   4   2  12       33.74       33.49      2.92 o 
   5   2  12       55.14       65.49      5.81 o 
   6   2  12        1.29       -2.34      2.89 o 
  -2   3  12        9.66       12.54      3.51 o 
  -1   3  12        3.70       -0.79      3.14 o 
   0   3  12        2.48       -0.14      2.53 o 
   1   3  12       15.91       20.91      7.26 o 
   2   3  12       25.14       20.84      2.86 o 
   3   3  12       37.01       38.64      3.84 o 
   4   3  12        1.39        0.99      2.51 o 
   5   3  12        0.80        1.05      2.64 o 
  -1   4  12        0.37       -2.70      2.70 o 
   0   4  12       29.12       34.83      6.12 o 
   1   4  12       16.86       15.35      2.77 o 
   2   4  12       31.06       33.45      3.78 o 
   3   4  12        0.00       -1.81      2.40 o 
   4   4  12       21.17       18.77      3.36 o 
   5   4  12        5.43        6.03      5.54 o 
  -1   5  12        0.06       -2.77      2.77 o 
   0   5  12       26.45       33.02      4.33 o 
   1   5  12       13.36       10.56      2.70 o 
   2   5  12        5.83        5.66      4.27 o 
   3   5  12        6.40       -2.78      3.29 o 
   4   5  12      106.31      129.82      9.79 o 
   5   5  12       31.00       22.75      5.91 o 
   0   6  12        4.86        3.80      3.35 o 
   1   6  12        9.07        5.28      2.79 o 
   2   6  12        0.47        3.81      5.71 o 
   3   6  12       55.23      102.63     10.93 o 
   4   6  12       31.48       35.10      6.41 o 
   0  -4  13       19.47       16.52      5.75 o 
   1  -4  13       27.76       26.75      6.78 o 
   2  -4  13        6.65        4.62      6.67 o 
   3  -4  13        0.45        2.58      4.17 o 
   0  -3  13       15.96       18.00      3.41 o 
   1  -3  13        2.19        1.43      2.41 o 
   2  -3  13        2.29        1.57      2.43 o 
   3  -3  13        5.44        7.46      3.24 o 
   4  -3  13        0.39        0.68      4.10 o 
  -1  -2  13       37.70       32.18      7.14 o 
   0  -2  13        2.33        2.55      3.60 o 
   1  -2  13       11.75       14.74      4.16 o 
   2  -2  13        5.84        9.75      3.02 o 
   3  -2  13        3.40        5.10      3.60 o 
   4  -2  13        1.08        1.27      2.48 o 
  -1  -1  13        7.50       33.20     41.97 o 
   0  -1  13        6.10        7.88      3.22 o 
   1  -1  13       43.13       50.77     12.16 o 
   2  -1  13       45.63       45.16      5.57 o 
   3  -1  13        2.18        0.91      1.93 o 
   4  -1  13        0.21       -2.71      3.89 o 
   5  -1  13        3.48        0.00      4.39 o 
  -1   0  13       15.52       15.32      3.30 o 
   0   0  13       61.65       61.74      6.65 o 
   1   0  13      129.56      141.70     10.02 o 
   2   0  13      113.89      140.60      7.56 o 
   3   0  13       40.23       32.79      3.18 o 
   4   0  13        0.09        0.49      1.78 o 
   5   0  13        9.63        3.29      1.90 o 
  -1   1  13        2.50       -0.94      4.02 o 
   0   1  13        2.38        9.52      3.57 o 
   1   1  13      111.68      104.25      7.89 o 
   2   1  13       27.43       33.24      4.07 o 
   3   1  13        0.77       -0.46      3.88 o 
   4   1  13        0.15       -0.28      1.77 o 
   5   1  13        0.38        0.01      2.56 o 
  -1   2  13        7.33        2.15      3.46 o 
   0   2  13        2.92        1.33      2.33 o 
   1   2  13        1.25       -1.63      2.97 o 
   2   2  13        1.05        1.46      2.44 o 
   3   2  13        0.37       -1.26      1.86 o 
   4   2  13       12.24        4.75      5.41 o 
   5   2  13        1.85        3.16     13.28 o 
  -1   3  13        5.45        6.92      2.96 o 
   0   3  13        1.47        0.91      2.40 o 
   1   3  13        0.08       -1.43      2.26 o 
   2   3  13        6.39        1.33      2.19 o 
   3   3  13        2.20        1.74      2.07 o 
   4   3  13        5.35        3.90      3.49 o 
   5   3  13        0.79       -4.16      4.16 o 
   0   4  13        2.18        1.04      3.30 o 
   1   4  13       27.97       32.91      5.78 o 
   2   4  13        4.98       -0.30      2.19 o 
   3   4  13        0.32        3.45      3.99 o 
   4   4  13        0.24        2.56      5.86 o 
   1   5  13       21.87       16.59      3.45 o 
   2   5  13       12.47        8.44      4.49 o 
   3   5  13        0.35       -0.87      4.33 o 
   1  -2  14        7.73        7.22      2.92 o 
   2  -2  14        0.03       -1.40      3.18 o 
   3  -2  14        0.45       -0.21      2.67 o 
   0  -1  14       14.58       16.56      5.38 o 
   1  -1  14        1.16       -0.42      2.47 o 
   2  -1  14       62.49       76.77     13.41 o 
   3  -1  14        4.42        0.84      2.99 o 
   0   0  14       17.10        7.01      6.45 o 
   1   0  14        2.19        1.14      2.61 o 
   2   0  14        0.05       -2.15      2.18 o 
   3   0  14       30.60       32.15      5.99 o 
   4   0  14       11.57       10.16      3.44 o 
   0   1  14       12.71       10.05      3.68 o 
   1   1  14       32.02       23.94      4.29 o 
   2   1  14       20.67       13.07      3.15 o 
   3   1  14        3.86        1.36      4.32 o 
   4   1  14        1.26        0.69      5.28 o 
   0   2  14        0.36        4.28      3.25 o 
   1   2  14        2.88       -0.25      3.73 o 
   2   2  14        5.24        3.88      3.08 o 
   3   2  14        3.92        4.49      4.15 o 
   4   2  14       11.41        6.17      4.29 o 
   1   3  14        0.33        7.52      3.23 o 
   2   3  14        3.74        0.01      2.36 o 
   3   3  14        0.95       -2.94      4.31 o 
                                                 
